# Supplementary material for: 2-Methyl-3,5-dinitro­benzoic acid
Source: Acta Crystallogr Sect E Struct Rep Online. 2009 Oct 23;65(Pt 11):o2819. doi: 10.1107/S1600536809042627 (PMC2971392; doi:10.1107/S1600536809042627)
Supplement: Supplementary file 1 [file e-65-o2819-sup1.cif]

##############################################################################
###                                                                        ###
###        Electronic paper (Acta Crystallographica Section E)             ###
###                                                                        ###
##############################################################################
#                                                                            #
# This CIF contains the data in a paper accepted for publication in Acta     #
# Crystallographica Section E. It conforms to the requirements of Notes      #
# for Authors for Section E, and has been peer reviewed under the auspices   #
# of the IUCr Commission on Journals.                                        #
#                                                                            #
# Full details of the Crystallographic Information File format               #
# are given in the paper "The Crystallographic Information File (CIF):       #
# a New Standard Archive File for Crystallography" by S. R. Hall, F. H.      #
# Allen and I. D. Brown [Acta Cryst. (1991), A47, 655-685].                  #
#                                                                            #
# The current version of the core CIF dictionary is obtainable from          #
# ftp://ftp.iucr.org/pub/cif_core.dic. The current version number is 2.4.    #
#                                                                            #
# Software is freely available for graphical display of the structure(s) in  #
# this CIF.  For information consult the CIF home page http://www.iucr.org/  #
# cif/home.html                                                              #
#                                                                            #
# This file may be used for bona fide research purposes within the           #
# scientific community so long as proper attribution is given to the journal # 
# article from which it was obtained.                                        #
#                                                                            #
##############################################################################
                                             
data_global
_audit_creation_method     ?
_journal_date_recd_electronic     2009-10-11
_journal_date_accepted     2009-10-16
_journal_name_full     'Acta Crystallographica, Section E'
_journal_year     2009
_journal_volume     65
_journal_issue     11
_journal_page_first     o2819
_journal_page_last     o2819
_journal_paper_category     QO
_journal_coeditor_code     HB5136
_publ_contact_author
;
Muhammad Nawaz Tahir
University of Sargodha
Department of Physics
Sargodha
Pakistan
;
_publ_contact_author_email     'dmntahir_uos@yahoo.com'
_publ_contact_author_fax     '0092 48 32 22 121'
_publ_contact_author_phone     '0092 48 92 30 914'
_publ_section_title
;
2-Methyl-3,5-dinitrobenzoic acid
;
loop_
    _publ_author_name
    _publ_author_address
    'Tahir, M. Nawaz'
;
Department of Physics
University of Sargodha
Sargodha
Pakistan
;
    'Raza, Abdul Rauf'
;
Department of Chemistry
University of Sargodha
Sargodha
Pakistan
;
    'Aisha Saddiqa'
;
Department of Chemistry
University of Sargodha
Sargodha
Pakistan
;
    'Danish, Muhammad'
;
Department of Chemistry
University of Sargodha
Sargodha
Pakistan
;
    'Iram Saleem'
;
Department of Chemistry
University of Sargodha
Sargodha
Pakistan
;
data_I
_audit_creation_method     SHELXL-97
_chemical_name_systematic
;
2-Methyl-3,5-dinitrobenzoic acid
;
_chemical_name_common     ?
_chemical_formula_moiety     'C8 H6 N2 O6'
_chemical_formula_sum     'C8 H6 N2 O6'
_chemical_formula_iupac     'C8 H6 N2 O6'
_chemical_formula_weight     226.15
_symmetry_cell_setting     monoclinic
_symmetry_space_group_name_H-M     'C 2/c'
_symmetry_space_group_name_Hall     '-C 2yc'
loop_
    _symmetry_equiv_pos_site_id
    _symmetry_equiv_pos_as_xyz
    1 x,y,z
    2 -x,y,1/2-z
    3 -x,-y,-z
    4 x,-y,1/2+z
    5 1/2+x,1/2+y,z
    6 1/2-x,1/2+y,1/2-z
    7 1/2-x,1/2-y,-z
    8 1/2+x,1/2-y,1/2+z
_cell_length_a     26.8441(16)
_cell_length_b     5.1044(3)
_cell_length_c     13.8853(10)
_cell_angle_alpha     90
_cell_angle_beta     104.544(3)
_cell_angle_gamma     90
_cell_volume     1841.6(2)
_cell_formula_units_Z     8
_cell_measurement_reflns_used     2019
_cell_measurement_theta_min     3.03
_cell_measurement_theta_max     27.08
_cell_measurement_temperature     296(2)
_exptl_crystal_description     needle
_exptl_crystal_colour     yellow
_exptl_crystal_size_max     0.28
_exptl_crystal_size_mid     0.09
_exptl_crystal_size_min     0.08
_exptl_crystal_density_diffrn     1.631
_exptl_crystal_density_meas     ?
_exptl_crystal_density_method     'not measured'
_exptl_crystal_F_000     928
_exptl_absorpt_coefficient_mu     0.143
_exptl_absorpt_correction_type     multi-scan
_exptl_absorpt_process_details     '(SADABS; Bruker, 2005)'
_exptl_absorpt_correction_T_min     0.985
_exptl_absorpt_correction_T_max     0.987
_exptl_special_details
;
;
_diffrn_ambient_temperature     296(2)
_diffrn_radiation_type     MoK\a
_diffrn_radiation_wavelength     0.71073
_diffrn_radiation_source     'fine-focus sealed tube'
_diffrn_radiation_monochromator     graphite
_diffrn_measurement_device_type     'Bruker Kappa APEXII CCD'
_diffrn_measurement_method     \w
_diffrn_detector_area_resol_mean     7.60
_diffrn_reflns_number     8618
_diffrn_reflns_av_R_equivalents     0.0248
_diffrn_reflns_av_sigmaI/netI     0.0200
_diffrn_reflns_theta_min     3.03
_diffrn_reflns_theta_max     27.08
_diffrn_reflns_theta_full     27.08
_diffrn_measured_fraction_theta_max     0.993
_diffrn_measured_fraction_theta_full     0.993
_diffrn_reflns_limit_h_min     -34
_diffrn_reflns_limit_h_max     21
_diffrn_reflns_limit_k_min     -6
_diffrn_reflns_limit_k_max     6
_diffrn_reflns_limit_l_min     -16
_diffrn_reflns_limit_l_max     17
_diffrn_standards_number     0
_diffrn_standards_interval_count     ?
_diffrn_standards_interval_time     ?
_diffrn_standards_decay_%     ?
_refine_special_details
;
Refinement of <i>F</i>^2^ against ALL reflections. The weighted <i>R</i>-factor
<i>wR</i> and goodness of fit <i>S</i> are based on <i>F</i>^2^, conventional
<i>R</i>-factors <i>R</i> are based on <i>F</i>, with <i>F</i> set to zero for
negative <i>F</i>^2^. The threshold expression of <i>F</i>^2^ >
\s(<i>F</i>^2^) is used only for calculating <i>R</i>-factors(gt) <i>etc</i>.
and is not relevant to the choice of reflections for refinement.
<i>R</i>-factors based on <i>F</i>^2^ are statistically about twice as large
as those based on <i>F</i>, and <i>R</i>- factors based on ALL data will be
even larger.
;
_reflns_number_total     2019
_reflns_number_gt     1626
_reflns_threshold_expression     I>2\s(I)
_refine_ls_structure_factor_coef     Fsqd
_refine_ls_matrix_type     full
_refine_ls_R_factor_all     0.0463
_refine_ls_R_factor_gt     0.0349
_refine_ls_wR_factor_gt     0.0896
_refine_ls_wR_factor_ref     0.0981
_refine_ls_goodness_of_fit_ref     1.065
_refine_ls_restrained_S_all     1.065
_refine_ls_number_reflns     2019
_refine_ls_number_parameters     189
_refine_ls_number_restraints     0
_refine_ls_hydrogen_treatment     mixed
_refine_ls_weighting_scheme     calc
_refine_ls_weighting_details
         'calc w=1/[\s^2^(Fo^2^)+(0.0466P)^2^+0.7672P] where P=(Fo^2^+2Fc^2^)/3'
_atom_sites_solution_hydrogens     geom
_atom_sites_solution_primary     direct
_atom_sites_solution_secondary     difmap
_refine_ls_shift/su_max     0.000
_refine_ls_shift/su_mean     0.000
_refine_diff_density_max     0.222
_refine_diff_density_min     -0.173
loop_
    _atom_type_symbol
    _atom_type_description
    _atom_type_scat_dispersion_real
    _atom_type_scat_dispersion_imag
    _atom_type_scat_source
    O O 0.0106 0.0060 'International Tables Vol C Tables 4.2.6.8 and 6.1.1.4'
    N N 0.0061 0.0033 'International Tables Vol C Tables 4.2.6.8 and 6.1.1.4'
    H H 0.0000 0.0000 'International Tables Vol C Tables 4.2.6.8 and 6.1.1.4'
    C C 0.0033 0.0016 'International Tables Vol C Tables 4.2.6.8 and 6.1.1.4'
_computing_data_collection     'APEX2 (Bruker, 2007)'
_computing_cell_refinement     'SAINT (Bruker, 2007)'
_computing_data_reduction     'SAINT (Bruker, 2007)'
_computing_structure_solution     'SHELXS97 (Sheldrick, 2008)'
_computing_structure_refinement     'SHELXL97 (Sheldrick, 2008)'
_computing_molecular_graphics
                  'ORTEP-3 for Windows (Farrugia, 1997) and PLATON (Spek, 2009)'
_computing_publication_material
;
WinGX (Farrugia, 1999) and PLATON (Spek, 2009)
;
loop_
    _atom_site_type_symbol
    _atom_site_label
    _atom_site_fract_x
    _atom_site_fract_y
    _atom_site_fract_z
    _atom_site_U_iso_or_equiv
    _atom_site_thermal_displace_type
    _atom_site_calc_flag
    _atom_site_refinement_flags
    _atom_site_occupancy
    O O1 0.01701(4) 0.2581(2) 0.43564(8) 0.0512(3) Uani . . 1.000
    O O2 0.05404(4) -0.13177(19) 0.47311(8) 0.0478(3) Uani . . 1.000
    O O3A 0.2288(4) -0.200(2) 0.3383(8) 0.083(2) Uani . . 0.595(16)
    O O4A 0.2604(2) 0.1735(16) 0.3731(8) 0.0879(18) Uani . . 0.595(16)
    O O5A 0.1204(4) 0.696(2) 0.1252(9) 0.082(3) Uani . . 0.595(16)
    O O6A 0.0510(4) 0.781(2) 0.1802(7) 0.0573(14) Uani . . 0.595(16)
    N N1 0.22362(4) 0.0323(3) 0.35244(10) 0.0497(4) Uani . . 1.000
    N N2 0.09302(5) 0.6426(3) 0.17734(9) 0.0485(4) Uani . . 1.000
    C C1 0.09152(4) 0.1704(2) 0.38137(9) 0.0325(3) Uani . . 1.000
    C C2 0.14060(4) 0.0536(2) 0.39970(9) 0.0335(3) Uani . . 1.000
    C C3 0.17128(4) 0.1421(3) 0.33837(10) 0.0367(4) Uani . . 1.000
    C C4 0.15720(5) 0.3269(3) 0.26482(10) 0.0399(4) Uani . . 1.000
    C C5 0.10921(5) 0.4375(3) 0.25252(9) 0.0371(4) Uani . . 1.000
    C C6 0.07666(4) 0.3649(3) 0.31037(9) 0.0360(4) Uani . . 1.000
    C C7 0.05193(4) 0.0909(3) 0.43530(9) 0.0346(4) Uani . . 1.000
    C C8 0.16097(5) -0.1411(3) 0.48095(11) 0.0448(4) Uani . . 1.000
    O O4B 0.2566(3) 0.149(3) 0.4132(8) 0.084(3) Uani . . 0.405(16)
    O O5B 0.0598(5) 0.750(3) 0.1754(11) 0.061(2) Uani . . 0.405(16)
    O O6B 0.1179(7) 0.655(3) 0.1105(11) 0.061(2) Uani . . 0.405(16)
    O O3B 0.2269(6) -0.152(3) 0.3038(13) 0.094(4) Uani . . 0.405(16)
    H H8B 0.15619 -0.07488 0.54272 0.0672 Uiso . . 0.595(16)
    H H8C 0.19697 -0.16935 0.48691 0.0672 Uiso . . 0.595(16)
    H H8A 0.14278 -0.30373 0.46522 0.0672 Uiso . . 0.595(16)
    H H1 -0.0046(14) 0.209(6) 0.465(2) 0.0614 Uiso . . 0.595(16)
    H H4 0.17896 0.37504 0.22525 0.0479 Uiso . . 1.000
    H H6 0.04484 0.44612 0.30177 0.0432 Uiso . . 1.000
    H H2 0.0315(19) -0.169(9) 0.498(4) 0.0614 Uiso . . 0.405(16)
    H H8D 0.19134 -0.07189 0.52575 0.0672 Uiso . . 0.405(16)
    H H8E 0.16930 -0.30148 0.45242 0.0672 Uiso . . 0.405(16)
    H H8F 0.13531 -0.17459 0.51669 0.0672 Uiso . . 0.405(16)
loop_
    _atom_site_aniso_label
    _atom_site_aniso_U_11
    _atom_site_aniso_U_22
    _atom_site_aniso_U_33
    _atom_site_aniso_U_12
    _atom_site_aniso_U_13
    _atom_site_aniso_U_23
    O1 0.0444(5) 0.0495(6) 0.0706(7) 0.0066(4) 0.0349(5) 0.0127(5)
    O2 0.0450(5) 0.0407(5) 0.0658(7) -0.0019(4) 0.0293(5) 0.0092(5)
    O3A 0.058(2) 0.064(3) 0.121(5) 0.0211(19) 0.012(3) -0.014(3)
    O4A 0.0343(13) 0.091(2) 0.142(5) -0.0100(13) 0.029(3) -0.005(3)
    O5A 0.068(3) 0.114(5) 0.071(5) -0.004(3) 0.031(3) 0.051(4)
    O6A 0.052(3) 0.060(2) 0.061(2) 0.027(2) 0.016(2) 0.0131(16)
    N1 0.0356(6) 0.0591(8) 0.0593(8) 0.0035(6) 0.0213(6) 0.0073(7)
    N2 0.0488(7) 0.0541(7) 0.0416(7) -0.0018(6) 0.0093(6) 0.0104(6)
    C1 0.0303(6) 0.0364(6) 0.0325(6) -0.0048(5) 0.0109(5) -0.0019(5)
    C2 0.0315(6) 0.0354(6) 0.0345(6) -0.0036(5) 0.0100(5) -0.0024(5)
    C3 0.0295(6) 0.0424(7) 0.0401(7) -0.0005(5) 0.0124(5) -0.0016(6)
    C4 0.0364(6) 0.0489(8) 0.0388(7) -0.0063(6) 0.0175(5) 0.0012(6)
    C5 0.0374(6) 0.0421(7) 0.0320(6) -0.0034(5) 0.0089(5) 0.0039(5)
    C6 0.0300(6) 0.0414(7) 0.0368(7) -0.0013(5) 0.0090(5) -0.0003(5)
    C7 0.0316(6) 0.0369(6) 0.0376(7) -0.0031(5) 0.0128(5) -0.0007(5)
    C8 0.0416(7) 0.0468(8) 0.0466(8) 0.0033(6) 0.0124(6) 0.0089(6)
    O4B 0.029(3) 0.115(5) 0.102(5) 0.000(3) 0.005(3) -0.011(4)
    O5B 0.064(5) 0.068(4) 0.064(3) 0.046(3) 0.039(3) 0.032(3)
    O6B 0.075(5) 0.075(3) 0.040(2) 0.020(3) 0.027(2) 0.017(2)
    O3B 0.070(5) 0.074(6) 0.152(10) 0.020(3) 0.053(6) -0.025(6)
_geom_special_details
;
Bond distances, angles <i>etc</i>. have been calculated using the rounded
fractional coordinates. All su's are estimated from the variances of the
(full) variance-covariance matrix. The cell e.s.d.'s are taken into account in
the estimation of distances, angles and torsion angles
;
loop_
    _geom_bond_atom_site_label_1
    _geom_bond_atom_site_label_2
    _geom_bond_site_symmetry_1
    _geom_bond_site_symmetry_2
    _geom_bond_distance
    _geom_bond_publ_flag
    O1 C7 . . 1.2686(17) no
    O2 C7 . . 1.2473(18) no
    O3A N1 . . 1.216(10) no
    O3B N1 . . 1.174(16) no
    O4A N1 . . 1.198(7) no
    O4B N1 . . 1.215(12) no
    O5A N2 . . 1.186(12) no
    O5B N2 . . 1.041(14) no
    O6A N2 . . 1.340(11) no
    O6B N2 . . 1.274(17) no
    O1 H1 . . 0.83(4) no
    O2 H2 . . 0.79(5) no
    N1 C3 . . 1.4794(17) no
    N2 C5 . . 1.465(2) no
    C1 C2 . . 1.4098(16) no
    C1 C6 . . 1.3854(18) no
    C1 C7 . . 1.5015(16) no
    C2 C3 . . 1.3999(17) no
    C2 C8 . . 1.4999(19) no
    C3 C4 . . 1.372(2) no
    C4 C5 . . 1.377(2) no
    C5 C6 . . 1.3779(18) no
    C4 H4 . . 0.9300 no
    C6 H6 . . 0.9300 no
    C8 H8A . . 0.9600 no
    C8 H8B . . 0.9600 no
    C8 H8C . . 0.9600 no
    C8 H8D . . 0.9600 no
    C8 H8E . . 0.9600 no
    C8 H8F . . 0.9600 no
loop_
    _geom_angle_atom_site_label_1
    _geom_angle_atom_site_label_2
    _geom_angle_atom_site_label_3
    _geom_angle_site_symmetry_1
    _geom_angle_site_symmetry_2
    _geom_angle_site_symmetry_3
    _geom_angle
    _geom_angle_publ_flag
    C7 O1 H1 . . . 114(2) no
    C7 O2 H2 . . . 116(3) no
    O4A N1 C3 . . . 120.1(4) no
    O3B N1 C3 . . . 115.7(8) no
    O3A N1 C3 . . . 119.5(5) no
    O3B N1 O4B . . . 130.2(10) no
    O4B N1 C3 . . . 114.1(6) no
    O3A N1 O4A . . . 120.3(6) no
    O5A N2 O6A . . . 123.5(7) no
    O5B N2 C5 . . . 119.6(8) no
    O6B N2 C5 . . . 116.0(7) no
    O5B N2 O6B . . . 123.9(11) no
    O6A N2 C5 . . . 117.2(4) no
    O5A N2 C5 . . . 118.7(5) no
    C2 C1 C7 . . . 122.82(10) no
    C2 C1 C6 . . . 121.37(10) no
    C6 C1 C7 . . . 115.80(10) no
    C3 C2 C8 . . . 120.82(11) no
    C1 C2 C8 . . . 124.31(11) no
    C1 C2 C3 . . . 114.81(11) no
    N1 C3 C2 . . . 118.80(12) no
    N1 C3 C4 . . . 115.71(12) no
    C2 C3 C4 . . . 125.49(12) no
    C3 C4 C5 . . . 116.64(12) no
    C4 C5 C6 . . . 121.86(13) no
    N2 C5 C4 . . . 118.82(12) no
    N2 C5 C6 . . . 119.31(12) no
    C1 C6 C5 . . . 119.75(11) no
    O2 C7 C1 . . . 119.55(11) no
    O1 C7 O2 . . . 124.54(12) no
    O1 C7 C1 . . . 115.86(12) no
    C3 C4 H4 . . . 122.00 no
    C5 C4 H4 . . . 122.00 no
    C1 C6 H6 . . . 120.00 no
    C5 C6 H6 . . . 120.00 no
    C2 C8 H8A . . . 109.00 no
    C2 C8 H8B . . . 109.00 no
    C2 C8 H8C . . . 109.00 no
    C2 C8 H8D . . . 109.00 no
    C2 C8 H8E . . . 109.00 no
    C2 C8 H8F . . . 109.00 no
    H8A C8 H8B . . . 109.00 no
    H8A C8 H8C . . . 109.00 no
    H8B C8 H8C . . . 109.00 no
    H8D C8 H8E . . . 109.00 no
    H8D C8 H8F . . . 109.00 no
    H8E C8 H8F . . . 109.00 no
loop_
    _geom_torsion_atom_site_label_1
    _geom_torsion_atom_site_label_2
    _geom_torsion_atom_site_label_3
    _geom_torsion_atom_site_label_4
    _geom_torsion_site_symmetry_1
    _geom_torsion_site_symmetry_2
    _geom_torsion_site_symmetry_3
    _geom_torsion_site_symmetry_4
    _geom_torsion
    _geom_torsion_publ_flag
    O3A N1 C3 C2 . . . . 63.2(6) no
    O3A N1 C3 C4 . . . . -117.2(6) no
    O4A N1 C3 C2 . . . . -120.3(6) no
    O4A N1 C3 C4 . . . . 59.4(6) no
    O5A N2 C5 C4 . . . . 4.6(6) no
    O5A N2 C5 C6 . . . . -176.9(6) no
    O6A N2 C5 C4 . . . . -167.3(5) no
    O6A N2 C5 C6 . . . . 11.2(5) no
    C6 C1 C2 C3 . . . . -2.47(17) no
    C6 C1 C2 C8 . . . . 174.61(12) no
    C7 C1 C2 C3 . . . . 176.46(12) no
    C7 C1 C2 C8 . . . . -6.46(18) no
    C2 C1 C6 C5 . . . . 3.43(19) no
    C7 C1 C6 C5 . . . . -175.58(12) no
    C2 C1 C7 O1 . . . . 158.86(11) no
    C2 C1 C7 O2 . . . . -23.53(18) no
    C6 C1 C7 O1 . . . . -22.16(17) no
    C6 C1 C7 O2 . . . . 155.46(12) no
    C1 C2 C3 N1 . . . . 179.58(12) no
    C1 C2 C3 C4 . . . . -0.1(2) no
    C8 C2 C3 N1 . . . . 2.39(19) no
    C8 C2 C3 C4 . . . . -177.24(14) no
    N1 C3 C4 C5 . . . . -178.07(13) no
    C2 C3 C4 C5 . . . . 1.6(2) no
    C3 C4 C5 N2 . . . . 177.87(13) no
    C3 C4 C5 C6 . . . . -0.6(2) no
    N2 C5 C6 C1 . . . . 179.73(12) no
    C4 C5 C6 C1 . . . . -1.8(2) no
loop_
    _geom_hbond_atom_site_label_D
    _geom_hbond_atom_site_label_H
    _geom_hbond_atom_site_label_A
    _geom_hbond_site_symmetry_A
    _geom_hbond_distance_DH
    _geom_hbond_distance_HA
    _geom_hbond_distance_DA
    _geom_hbond_angle_DHA
    _geom_hbond_publ_flag
    O1 H1 O2 3_556 0.83(4) 1.80(4) 2.6216(16) 175(3) yes
    C8 H8B O5A 4_565 0.96 2.55 3.385(11) 145 yes
    C8 H8C O3A . 0.96 2.43 3.023(11) 120 yes
    C8 H8A Cg1 1_545 0.96 2.96 3.781(2) 144 yes
    C8 H8E Cg1 1_545 0.96 2.96 3.781(2) 144 yes
