# Supplementary material for: 2-Methyl-3,5-dinitro­benzoic acid
Source: Acta Crystallogr Sect E Struct Rep Online. 2009 Oct 23;65(Pt 11):o2819. doi: 10.1107/S1600536809042627 (PMC2971392; doi:10.1107/S1600536809042627)
Supplement: Supplementary file 2 [file e-65-o2819-Isup2.hkl]

#
# h,k,l, Fc-squared, Fo-squared, sigma(Fo-squared) and status flag
#
data_I
_shelx_title ' ARRAS1_0m in C2/c'
_shelx_refln_list_code          4
_shelx_F_calc_maximum      234.81
_exptl_crystal_F_000       928.00
_reflns_d_resolution_high  0.7805
 
loop_
 _symmetry_equiv_pos_as_xyz
 'x, y, z'
 '-x, y, -z+1/2'
 'x+1/2, y+1/2, z'
 '-x+1/2, y+1/2, -z+1/2'
 '-x, -y, -z'
 'x, -y, z-1/2'
 '-x+1/2, -y+1/2, -z'
 'x+1/2, -y+1/2, z-1/2'
 
_cell_length_a    26.8441
_cell_length_b     5.1044
_cell_length_c    13.8853
_cell_angle_alpha  90.000
_cell_angle_beta  104.544
_cell_angle_gamma  90.000
 
_shelx_F_squared_multiplier     1.000
 
loop_
 _refln_index_h
 _refln_index_k
 _refln_index_l
 _refln_F_squared_calc
 _refln_F_squared_meas
 _refln_F_squared_sigma
 _refln_observed_status
   4   0   0     2816.81     2570.68     48.69 o
   8   0   0      170.16      184.43      4.65 o
  10   0   0    11591.13    11594.92    245.96 o
  12   0   0     1561.39     1727.23     28.51 o
  14   0   0      121.13      117.96      3.11 o
  16   0   0      519.17      599.80     10.73 o
  18   0   0     4245.54     4204.42     67.40 o
  20   0   0       94.63      128.90      3.94 o
  22   0   0      218.17      202.43      5.21 o
  24   0   0       86.77       85.08      4.68 o
  26   0   0      205.86      181.25      6.60 o
  28   0   0      874.44      917.22     20.90 o
  30   0   0      168.95      145.87      6.42 o
  32   0   0      116.00      115.24      5.83 o
   1   1   0     1457.25     1433.00     13.81 o
   3   1   0      588.55      576.76      4.83 o
   5   1   0    11377.68    10708.74     79.30 o
   7   1   0     1051.61     1038.80      7.49 o
   9   1   0     4987.92     5195.41     38.53 o
  11   1   0     7238.56     7289.78     63.50 o
  13   1   0     1121.71     1237.70     12.08 o
  15   1   0       44.75       56.13      1.24 o
  17   1   0      216.49      212.20      3.06 o
  19   1   0      362.66      353.04      5.75 o
  21   1   0      211.95      200.04      4.03 o
  23   1   0      714.40      658.33     10.99 o
  25   1   0      799.43      734.76     14.39 o
  27   1   0      125.24      117.53      4.78 o
  29   1   0      114.04      131.17      6.57 o
  31   1   0       38.92       34.72      5.31 o
   0   2   0    12344.77    12481.99    132.74 o
   2   2   0     2403.39     2446.35     19.18 o
   4   2   0     1236.61     1332.12     11.32 o
   6   2   0       11.43        8.03      0.70 o
   8   2   0        5.54       -0.06      0.62 o
  10   2   0       95.87       89.40      1.61 o
  12   2   0     1151.42     1292.36     11.46 o
  14   2   0      137.25      141.26      2.12 o
  16   2   0       22.16       23.95      1.16 o
  18   2   0        1.43        2.74      0.81 o
  20   2   0        5.30       15.57      1.26 o
  22   2   0      151.50      146.84      5.97 o
  24   2   0       84.70       96.31      5.25 o
  26   2   0       44.30       35.82      6.82 o
  28   2   0      456.22      511.00     13.79 o
  30   2   0       11.61       28.97     13.69 o
   1   3   0       41.43       38.62      1.58 o
   3   3   0      330.26      359.45      4.41 o
   5   3   0      230.58      240.75      3.43 o
   7   3   0      370.95      369.32      4.30 o
   9   3   0     1550.28     1599.22     14.55 o
  11   3   0       38.57       48.02      1.90 o
  13   3   0      177.26      186.44      3.14 o
  15   3   0       69.33       76.91      2.41 o
  17   3   0      384.23      360.62      5.98 o
  19   3   0      504.20      495.50      7.04 o
  21   3   0        8.18        7.52      2.98 o
  23   3   0       83.00       75.11      5.25 o
  25   3   0       81.87       72.12      5.33 o
  27   3   0      179.62      171.34      7.75 o
  29   3   0        0.19        3.75      3.06 o
   0   4   0     1644.33     1740.57     38.33 o
   2   4   0        1.74        0.81      1.25 o
   4   4   0     1049.40     1075.98     12.40 o
   6   4   0      372.76      393.80      5.96 o
   8   4   0      765.66      774.49     10.13 o
  10   4   0      228.25      235.26      5.36 o
  12   4   0      548.94      557.51      8.70 o
  14   4   0      126.89      130.94      4.00 o
  16   4   0        2.23       -1.42      1.73 o
  18   4   0       53.57       50.66      3.03 o
  20   4   0       57.22       56.43      3.48 o
  22   4   0        1.54       -0.22      2.33 o
  24   4   0      161.65      179.51      6.54 o
  26   4   0        0.06       -2.29      2.29 o
   1   5   0       24.15       21.77      2.26 o
   3   5   0        5.90       -0.95      1.74 o
   5   5   0       58.15       62.52      3.31 o
   7   5   0      152.74      161.80      4.83 o
   9   5   0      368.61      379.79      7.50 o
  11   5   0       93.13       91.42      5.41 o
  13   5   0       57.28       43.94      4.83 o
  15   5   0        0.49       -1.60      2.62 o
  17   5   0       31.58       33.39      4.02 o
  19   5   0       53.32       54.74      4.66 o
  21   5   0        3.88        1.18      2.82 o
   0   6   0       36.92       36.96      6.72 o
   2   6   0      116.51      119.74      6.49 o
   4   6   0       62.40       57.19      5.91 o
   6   6   0       15.30        6.82      3.55 o
   8   6   0        9.21        4.15      3.21 o
  10   6   0        4.36       -3.10      3.19 o
  12   6   0      217.69      231.03     10.94 o
 -33   1   1      218.06      215.22     27.88 o
 -31   1   1       17.07        6.68      7.29 o
 -29   1   1       11.09       11.03      2.97 o
 -27   1   1       32.19       33.33      2.81 o
 -25   1   1      241.08      265.75      5.33 o
 -23   1   1       68.18       56.97      2.50 o
 -21   1   1      604.90      608.51      8.76 o
 -19   1   1        6.14        7.14      1.21 o
 -17   1   1        7.66       13.10      0.82 o
 -15   1   1       67.71       47.20      1.20 o
 -13   1   1     5096.92     5706.02     50.25 o
 -11   1   1    13149.87    13543.44    133.12 o
  -9   1   1      602.34      570.60      5.51 o
  -7   1   1      709.54      704.41      5.66 o
  -5   1   1     4945.80     4661.11     38.78 o
  -3   1   1     2152.84     2101.12     16.91 o
  -1   1   1     5469.21     5471.45     46.53 o
   1   1   1     2332.28     2304.85     18.80 o
   3   1   1     9531.44     9366.22     68.99 o
   5   1   1      834.28      855.71      6.76 o
   7   1   1    13623.29    13095.77     96.44 o
   9   1   1     4748.62     4636.14     35.46 o
  11   1   1     1585.91     1668.65     14.43 o
  13   1   1      911.97      877.44      8.31 o
  15   1   1        7.34       16.18      0.85 o
  17   1   1     4023.22     3993.43     70.04 o
  19   1   1       12.19        6.30      1.36 o
  21   1   1      521.21      529.89     12.06 o
  23   1   1        5.79        1.70      2.18 o
  25   1   1      189.25      184.97      6.03 o
  27   1   1       70.69       56.08      4.11 o
  29   1   1        4.60        2.96      2.70 o
  31   1   1        1.51        3.84      8.82 o
 -32   2   1       13.06       24.96     12.62 o
 -30   2   1       48.51       59.25      5.52 o
 -28   2   1       35.59       37.58      3.55 o
 -26   2   1     1350.78     1274.28     28.16 o
 -24   2   1     1018.42      947.29     21.67 o
 -22   2   1      319.13      280.74     11.26 o
 -20   2   1        7.44        2.24      0.95 o
 -18   2   1      494.36      435.53      5.86 o
 -16   2   1      249.51      259.78      3.53 o
 -14   2   1     1222.84     1197.00     11.01 o
 -12   2   1      540.22      550.95      5.28 o
 -10   2   1       76.02       56.20      1.83 o
  -8   2   1      704.78      656.71      6.74 o
  -6   2   1      455.61      458.14      4.51 o
  -4   2   1     1042.37     1084.20      9.41 o
  -2   2   1     2715.85     2663.36     20.79 o
   0   2   1      280.01      278.69      3.81 o
   2   2   1      863.61      781.02      7.20 o
   4   2   1        0.23        0.27      0.58 o
   6   2   1       29.47       54.35      1.28 o
   8   2   1      373.15      351.66      3.62 o
  10   2   1      764.57      756.07      7.24 o
  12   2   1       64.07       57.78      1.68 o
  14   2   1      313.90      310.49      3.73 o
  16   2   1      365.72      354.15      4.28 o
  18   2   1        0.70        0.99      0.89 o
  20   2   1      227.03      221.44      3.66 o
  22   2   1      866.95      809.38     19.34 o
  24   2   1      144.50      128.58      5.97 o
  26   2   1      203.56      187.39      8.90 o
  28   2   1       14.06       34.62      5.83 o
  30   2   1        2.47        4.26      7.52 o
 -29   3   1       36.30       37.41      3.71 o
 -27   3   1       16.58       16.13      2.34 o
 -25   3   1       64.07       74.20      4.40 o
 -23   3   1       57.51       54.53      3.58 o
 -21   3   1      249.30      242.84      6.53 o
 -19   3   1        7.13        6.10      1.44 o
 -17   3   1       83.50       89.15      2.35 o
 -15   3   1        4.20        4.08      0.97 o
 -13   3   1      437.72      471.79      5.29 o
 -11   3   1     1366.27     1376.05     13.73 o
  -9   3   1      367.49      387.73      4.45 o
  -7   3   1     2344.23     2446.18     20.44 o
  -5   3   1      701.93      748.40      8.17 o
  -3   3   1     1159.43     1195.73     11.25 o
  -1   3   1     2235.53     2435.40     21.53 o
   1   3   1      506.77      529.18      5.85 o
   3   3   1       44.57       63.23      1.93 o
   5   3   1        0.83       -0.72      0.81 o
   7   3   1       26.90       26.70      1.30 o
   9   3   1        1.29        1.71      1.01 o
  11   3   1      315.17      313.80      4.11 o
  13   3   1      114.02      119.86      2.62 o
  15   3   1        8.93       14.64      1.58 o
  17   3   1      541.54      546.07      7.16 o
  19   3   1      266.93      255.49      5.05 o
  21   3   1      189.93      176.19      7.66 o
  23   3   1        8.11        7.99      3.17 o
  25   3   1        1.25        2.61      3.04 o
  27   3   1      160.71      179.79      8.06 o
  29   3   1        1.22        7.30      7.31 o
 -26   4   1       11.56       13.15      2.75 o
 -24   4   1       42.58       48.20      4.00 o
 -22   4   1       77.45       86.53      4.68 o
 -20   4   1       16.10       12.53      2.37 o
 -18   4   1       68.19       76.52      3.47 o
 -16   4   1       65.34       65.21      3.01 o
 -14   4   1      570.44      573.14      8.86 o
 -12   4   1      599.20      610.83      9.29 o
 -10   4   1       65.33       50.56      2.66 o
  -8   4   1        5.70        4.62      1.63 o
  -6   4   1      339.44      355.95      6.59 o
  -4   4   1      174.66      164.16      3.59 o
  -2   4   1       64.35       52.06      2.29 o
   0   4   1       45.34       45.59      2.20 o
   2   4   1      791.28      787.98      9.69 o
   4   4   1      367.73      366.98      5.70 o
   6   4   1       34.36       34.46      2.12 o
   8   4   1      318.03      305.85      5.42 o
  10   4   1     2058.18     2096.44     23.19 o
  12   4   1      213.29      218.15      5.76 o
  14   4   1      776.82      805.47     13.86 o
  16   4   1        0.04       -2.09      2.09 o
  18   4   1        0.15       -2.03      2.03 o
  20   4   1        8.89        5.98      6.38 o
  22   4   1       17.73       23.55      4.30 o
  24   4   1       44.30       42.19      5.28 o
 -21   5   1      225.04      266.08      8.86 o
 -19   5   1       26.38       28.64      3.69 o
 -17   5   1        3.58        2.31      2.76 o
 -15   5   1        0.30       -2.39      2.85 o
 -13   5   1      342.52      350.27      8.84 o
 -11   5   1      151.23      154.52      5.98 o
  -9   5   1     1678.26     1800.30     22.73 o
  -7   5   1      415.46      439.29      8.15 o
  -5   5   1        8.51        9.23      2.04 o
  -3   5   1       18.84       14.76      2.16 o
  -1   5   1       72.42       57.47      3.23 o
   1   5   1       12.17        7.99      2.04 o
   3   5   1       15.08       16.74      2.23 o
   5   5   1       52.94       47.01      2.89 o
   7   5   1      207.34      221.06      5.59 o
   9   5   1       14.96       11.31      4.18 o
  11   5   1       38.73       37.21      3.60 o
  13   5   1       69.91       73.29      5.38 o
  15   5   1        9.36        8.69      3.02 o
  17   5   1        6.50        8.01      2.94 o
  19   5   1       15.06       12.59      3.14 o
 -12   6   1       96.91      110.16      8.11 o
 -10   6   1       37.17       31.38      4.25 o
  -8   6   1        1.90       -2.44      2.96 o
  -6   6   1        3.86       -3.02      3.02 o
  -4   6   1       33.37       31.24      4.00 o
  -2   6   1       83.60       79.02      5.79 o
   0   6   1        3.79        0.78      3.87 o
   2   6   1      107.47      116.65      8.14 o
   4   6   1        1.98       -2.29      2.93 o
   6   6   1        1.73       -2.93      3.38 o
   8   6   1        0.02       -2.71      3.50 o
  10   6   1        1.28       -3.06      3.06 o
  12   6   1       57.63       55.47      6.24 o
 -34   0   2      566.98      718.86     24.78 o
 -32   0   2      124.54      124.71     13.20 o
 -30   0   2        6.02       11.47      2.39 o
 -28   0   2      901.24      913.63     19.89 o
 -26   0   2      111.93      108.45      4.39 o
 -24   0   2     1618.52     1552.13     25.71 o
 -22   0   2       89.03       72.02      3.98 o
 -20   0   2      198.63      219.80      8.78 o
 -18   0   2       53.07       67.73      2.07 o
 -16   0   2       47.45       49.48      1.91 o
 -14   0   2     5455.79     5570.73     86.77 o
 -12   0   2      220.43      197.77      4.65 o
 -10   0   2     3786.36     3565.35    105.68 o
  -8   0   2     1366.98     1303.19     39.41 o
  -6   0   2      117.19      102.22      8.62 o
  -4   0   2    17089.28    15840.60    489.48 o
  -2   0   2      123.63      132.58      3.08 o
   0   0   2     1526.96     1360.17     27.44 o
   2   0   2    26275.72    22593.75    652.64 o
   4   0   2      447.40      425.73      5.46 o
   6   0   2    32107.86    29176.49    539.52 o
   8   0   2      844.87      815.77     14.16 o
  10   0   2     2832.15     3078.07     49.73 o
  12   0   2     3980.30     4103.01     49.97 o
  14   0   2     4260.15     4801.15     80.98 o
  16   0   2     2842.93     2999.75     43.90 o
  18   0   2      145.29      146.83      3.80 o
  20   0   2      614.17      626.96     12.37 o
  22   0   2      148.39      134.32      6.16 o
  24   0   2      892.40      853.28     20.18 o
  26   0   2      913.22      866.45     20.71 o
  28   0   2       18.32        8.61      4.63 o
  30   0   2       71.28       78.17      5.84 o
  32   0   2       69.42       63.94      5.69 o
 -33   1   2        6.66        2.34      3.70 o
 -31   1   2        9.30        0.35      8.95 o
 -29   1   2        0.00        1.22      2.81 o
 -27   1   2        0.78        7.31      6.22 o
 -25   1   2       91.49       64.45      6.56 o
 -23   1   2     1373.53     1287.36     38.21 o
 -21   1   2      581.78      558.00     13.46 o
 -19   1   2     1151.21     1147.02     14.30 o
 -17   1   2      801.88      805.10      9.49 o
 -15   1   2       15.55        8.41      1.16 o
 -13   1   2       55.47       52.04      1.81 o
 -11   1   2      108.82      125.30      2.13 o
  -9   1   2     9420.88     9270.60     86.54 o
  -7   1   2     2045.98     2066.20     16.93 o
  -5   1   2     8800.92     8531.63     71.49 o
  -3   1   2      289.09      294.17      3.16 o
  -1   1   2      962.06      929.50      8.08 o
   3   1   2      332.50      332.33      3.10 o
   5   1   2     1324.03     1428.00     10.67 o
   7   1   2     1941.33     1889.28     16.36 o
   9   1   2      252.27      231.93      2.82 o
  11   1   2       31.89       43.09      1.24 o
  13   1   2      102.09      111.52      1.77 o
  15   1   2        6.51        4.90      0.70 o
  17   1   2      610.08      634.33      6.22 o
  19   1   2      732.22      761.51     10.38 o
  21   1   2        9.37        4.81      1.76 o
  23   1   2      281.79      267.22      7.40 o
  25   1   2      216.09      198.37      6.61 o
  27   1   2       10.17        6.00      2.86 o
  29   1   2      112.11       97.01      6.34 o
  31   1   2       35.01       33.53      5.83 o
 -32   2   2       35.42       59.41     10.96 o
 -30   2   2        1.09        6.03      4.84 o
 -28   2   2       17.04       22.67      3.08 o
 -26   2   2       43.21       45.44      6.17 o
 -24   2   2       31.68       37.07      2.91 o
 -22   2   2       46.96       38.24      1.74 o
 -20   2   2      318.94      284.11      4.05 o
 -18   2   2       63.68       71.07      1.82 o
 -16   2   2      703.58      731.30      7.84 o
 -14   2   2     3333.37     3621.43     33.95 o
 -12   2   2     2349.39     2584.46     23.25 o
 -10   2   2     4011.71     4387.97     34.99 o
  -8   2   2     1057.07     1154.43     10.44 o
  -6   2   2       98.21       73.97      1.53 o
  -4   2   2      718.91      695.17      6.40 o
  -2   2   2     3067.32     3048.87     25.75 o
   0   2   2        0.46       -0.65      0.65 o
   2   2   2      468.92      473.43      4.75 o
   4   2   2       70.08       64.54      1.45 o
   6   2   2      297.84      323.83      3.57 o
   8   2   2     1718.94     1768.12     14.80 o
  10   2   2      351.13      350.20      3.86 o
  12   2   2     1945.37     1939.65     17.35 o
  14   2   2      670.70      691.46      7.35 o
  16   2   2      271.51      279.32      3.51 o
  18   2   2        0.31        0.13      0.98 o
  20   2   2        1.67        1.63      1.15 o
  22   2   2      200.40      200.92      6.41 o
  24   2   2       73.83       78.69      4.38 o
  26   2   2       19.17       30.96      7.97 o
  28   2   2        7.19       10.37      7.11 o
  30   2   2       16.09       18.69      4.45 o
 -29   3   2        0.00       -1.75      1.75 o
 -27   3   2       63.30       75.24      3.66 o
 -25   3   2       68.32       58.35      3.35 o
 -23   3   2        0.86        1.85      1.82 o
 -21   3   2        8.37        4.54      1.55 o
 -19   3   2      567.66      530.44      9.60 o
 -17   3   2        3.25       -0.07      1.13 o
 -15   3   2      450.87      472.94      5.09 o
 -13   3   2      374.15      385.18      4.42 o
 -11   3   2       39.58       34.83      1.48 o
  -9   3   2     1148.00     1104.19     10.32 o
  -7   3   2      545.66      528.95      5.59 o
  -5   3   2      376.11      412.29      4.66 o
  -3   3   2      392.46      405.46      4.64 o
  -1   3   2      120.14      108.84      2.24 o
   1   3   2     5141.23     5346.22     44.97 o
   3   3   2       24.69       38.25      1.73 o
   5   3   2        0.37       -0.14      0.88 o
   7   3   2     1012.39     1030.31      9.64 o
   9   3   2     1113.49     1152.88     11.03 o
  11   3   2        9.25       10.91      1.24 o
  13   3   2     2482.75     2540.96     25.99 o
  15   3   2      442.61      453.43      6.89 o
  17   3   2      500.52      532.95     10.94 o
  19   3   2       48.55       52.95      3.67 o
  21   3   2        1.29        4.12      3.25 o
  23   3   2        8.40        7.38      3.29 o
  25   3   2      585.09      577.16     16.38 o
  27   3   2        0.76       10.58      6.87 o
 -26   4   2      115.48      118.64      5.34 o
 -24   4   2        0.25       -2.00      2.29 o
 -22   4   2       68.13       72.82      4.36 o
 -20   4   2      206.45      209.30      6.03 o
 -18   4   2      573.92      563.59     10.82 o
 -16   4   2      477.43      455.78      7.85 o
 -14   4   2      143.93      136.25      3.95 o
 -12   4   2       89.45       75.71      3.23 o
 -10   4   2        9.50        6.79      1.60 o
  -8   4   2     1008.43     1018.49     12.52 o
  -6   4   2      221.76      233.98      4.57 o
  -4   4   2      116.90      125.30      3.14 o
  -2   4   2       63.09       71.34      2.49 o
   0   4   2       32.30       29.80      1.82 o
   2   4   2      221.48      218.68      4.19 o
   4   4   2      219.91      222.47      4.31 o
   6   4   2        9.01        6.78      1.90 o
   8   4   2        8.42        7.56      1.87 o
  10   4   2     2650.94     2742.02     31.86 o
  12   4   2      819.18      854.28     13.27 o
  14   4   2      294.37      282.42      6.49 o
  16   4   2       20.12       30.32      3.89 o
  18   4   2      224.27      221.41      7.42 o
  20   4   2      214.49      210.78      9.62 o
  22   4   2        0.94        1.29      3.61 o
  24   4   2        2.74        3.14      6.22 o
 -21   5   2       31.88       38.52      4.14 o
 -19   5   2       12.32       11.60      3.16 o
 -17   5   2       72.62       71.92      5.12 o
 -15   5   2      136.99      143.93      6.64 o
 -13   5   2        0.61       -2.68      2.68 o
 -11   5   2       24.23       25.42      3.39 o
  -9   5   2       54.81       53.83      3.75 o
  -7   5   2      670.64      687.78     10.86 o
  -5   5   2        5.54        6.66      1.97 o
  -3   5   2        0.71       -0.18      1.74 o
  -1   5   2      401.23      382.28      7.22 o
   1   5   2       96.22      102.64      3.72 o
   3   5   2      213.10      211.56      5.28 o
   5   5   2       13.00        9.26      2.14 o
   7   5   2        3.63       -0.39      2.82 o
   9   5   2        0.56       -2.55      2.55 o
  11   5   2       97.47      110.84      5.43 o
  13   5   2       48.09       40.69      3.77 o
  15   5   2       33.65       37.08      3.98 o
  17   5   2       23.88       30.45      3.97 o
  19   5   2       12.19       12.34      3.36 o
 -12   6   2       14.73       12.94      4.65 o
 -10   6   2      113.26      104.42      6.52 o
  -8   6   2       50.05       41.53      4.62 o
  -6   6   2        9.91        5.96      3.30 o
  -4   6   2        2.37       -0.93      3.09 o
  -2   6   2       17.99       15.18      3.61 o
   0   6   2       39.86       35.58      4.95 o
   2   6   2        1.82       -3.55      3.55 o
   4   6   2       22.67       20.39      3.76 o
   6   6   2        6.38        3.61      4.19 o
   8   6   2       10.80        3.41      5.32 o
  10   6   2       22.70       13.40      9.15 o
 -33   1   3        8.15        0.10      3.64 o
 -31   1   3        6.39        4.27      3.33 o
 -29   1   3        0.84       -2.92      2.92 o
 -27   1   3      232.12      205.07      9.68 o
 -25   1   3     3304.85     3263.36     66.14 o
 -23   1   3      575.74      561.50     13.78 o
 -21   1   3        0.00        0.38      2.08 o
 -19   1   3        2.66        1.03      1.01 o
 -17   1   3      178.68      174.96      3.14 o
 -15   1   3     2056.20     1896.27     22.89 o
 -13   1   3        2.12        1.29      0.60 o
 -11   1   3    10627.33    11140.07    119.82 o
  -9   1   3     2742.70     2867.77     30.59 o
  -7   1   3      633.74      663.83      6.46 o
  -5   1   3      838.08      894.01      8.19 o
  -3   1   3     3847.22     3987.20     33.85 o
  -1   1   3    10557.21    10524.44     85.08 o
   1   1   3    19863.90    19270.18    152.32 o
   3   1   3    55136.42    51206.75    822.33 o
   5   1   3     1654.15     1604.18     12.95 o
   7   1   3       58.86       73.36      1.55 o
   9   1   3      163.91      170.05      2.62 o
  11   1   3      937.85      982.04      9.64 o
  13   1   3       18.51       25.77      1.24 o
  15   1   3       98.43       77.00      1.70 o
  17   1   3     1497.00     1469.26     13.99 o
  19   1   3      111.06      122.04      2.99 o
  21   1   3      208.93      219.84      5.58 o
  23   1   3       88.47       75.86      4.64 o
  25   1   3       36.81       36.70      4.00 o
  27   1   3       28.81       25.61      3.57 o
  29   1   3      102.06      116.58      6.95 o
 -32   2   3       19.40       16.61      5.05 o
 -30   2   3        4.71        8.75      4.01 o
 -28   2   3      119.07       95.29      7.11 o
 -26   2   3       27.57       23.09      2.76 o
 -24   2   3      408.48      357.47      7.22 o
 -22   2   3        2.32        2.75      0.95 o
 -20   2   3      428.58      459.55      6.30 o
 -18   2   3      188.99      188.59      3.38 o
 -16   2   3      329.58      324.80      4.16 o
 -14   2   3      142.59      149.91      2.57 o
 -12   2   3      149.55      162.07      2.48 o
 -10   2   3      388.97      449.88      4.77 o
  -8   2   3     1385.14     1429.39     13.50 o
  -6   2   3     3773.37     3949.93     35.17 o
  -4   2   3       69.34      113.19      3.13 o
  -2   2   3     1240.65     1325.64     11.62 o
   0   2   3    14394.39    14920.53    137.30 o
   2   2   3       47.71       32.60      1.32 o
   4   2   3     3878.71     4290.53     38.15 o
   6   2   3       68.21       66.14      1.82 o
   8   2   3     8400.53     8458.03     76.03 o
  10   2   3     1263.70     1225.09     11.39 o
  12   2   3        0.36        0.90      0.92 o
  14   2   3      285.10      263.15      3.48 o
  16   2   3      161.35      154.93      2.93 o
  18   2   3       19.18       22.42      1.68 o
  20   2   3      659.48      614.68     10.73 o
  22   2   3        0.04        2.80      2.34 o
  24   2   3      161.52      163.88      6.21 o
  26   2   3       11.70       30.30      7.89 o
  28   2   3       54.01       63.21      5.75 o
 -29   3   3        5.33        2.15      2.84 o
 -27   3   3        0.05        0.46      2.54 o
 -25   3   3        0.07       -0.67      1.75 o
 -23   3   3      128.68      113.15      4.25 o
 -21   3   3      584.74      541.59      9.56 o
 -19   3   3      118.81      108.16      2.87 o
 -17   3   3        5.42        7.21      1.36 o
 -15   3   3      330.93      316.82      4.28 o
 -13   3   3       18.17       18.25      1.26 o
 -11   3   3      737.85      778.98      7.96 o
  -9   3   3      223.33      233.11      3.24 o
  -7   3   3       51.88       55.47      1.72 o
  -5   3   3        0.04       -0.76      0.76 o
  -3   3   3      531.68      562.12      6.49 o
  -1   3   3     2354.68     2499.34     23.38 o
   1   3   3       44.57       64.04      2.04 o
   3   3   3      687.73      669.92      7.43 o
   5   3   3       12.48       12.75      1.18 o
   7   3   3       24.89       23.86      1.37 o
   9   3   3      500.31      513.46      5.91 o
  11   3   3      687.44      685.54      7.82 o
  13   3   3      341.96      333.33      5.34 o
  15   3   3      786.46      817.61     10.75 o
  17   3   3       41.29       42.70      2.54 o
  19   3   3       54.15       49.67      3.73 o
  21   3   3       28.02       31.61      4.21 o
  23   3   3      118.38      113.73      6.64 o
  25   3   3       28.51       20.30      6.04 o
  27   3   3       11.75       16.01     10.85 o
 -26   4   3        0.06       -2.48      3.16 o
 -24   4   3       61.02       57.39      4.07 o
 -22   4   3       36.68       36.30      3.38 o
 -20   4   3      138.08      146.13      5.72 o
 -18   4   3        0.01       -2.14      2.14 o
 -16   4   3       30.66       30.28      2.88 o
 -14   4   3       62.45       48.06      3.10 o
 -12   4   3       48.46       45.64      2.59 o
 -10   4   3      676.69      679.04      9.17 o
  -8   4   3      372.65      360.94      5.96 o
  -6   4   3       23.59       16.90      1.74 o
  -4   4   3      152.73      160.52      3.59 o
  -2   4   3       52.59       44.76      2.25 o
   0   4   3       56.59       46.01      2.26 o
   2   4   3       73.73       80.28      2.92 o
   4   4   3      244.57      275.88      5.28 o
   6   4   3        0.77       -1.55      1.55 o
   8   4   3      141.02      149.35      4.27 o
  10   4   3      219.80      229.90      5.99 o
  12   4   3      669.62      678.42     12.83 o
  14   4   3       48.36       49.84      3.77 o
  16   4   3       21.47       18.92      3.31 o
  18   4   3       77.51       79.26      4.99 o
  20   4   3        9.76        8.88      3.95 o
  22   4   3        4.20        8.11      4.32 o
  24   4   3      152.97      178.25     19.60 o
 -21   5   3        5.47        6.76      3.14 o
 -19   5   3        0.56       -1.47      2.76 o
 -17   5   3        6.45        4.11      2.92 o
 -15   5   3      179.65      163.94      7.01 o
 -13   5   3      695.81      764.13     14.73 o
 -11   5   3      677.68      714.82     18.59 o
  -9   5   3      544.00      533.29     11.54 o
  -7   5   3      313.05      306.26      8.23 o
  -5   5   3       89.23       92.65      5.28 o
  -3   5   3      375.36      386.80      9.00 o
  -1   5   3      666.03      666.25     18.04 o
   1   5   3        1.70        1.98      2.24 o
   3   5   3      333.29      341.30      8.53 o
   5   5   3      192.43      181.40      7.08 o
   7   5   3       27.34       16.01      3.48 o
   9   5   3        0.18       -3.80      3.80 o
  11   5   3       15.26        9.82      3.24 o
  13   5   3       19.47       24.22      5.02 o
  15   5   3       11.91       11.38      4.55 o
  17   5   3        3.02        2.45      5.57 o
  19   5   3       10.53       12.62      7.99 o
 -12   6   3        4.75       -2.27      4.02 o
 -10   6   3       30.57       25.56      4.27 o
  -8   6   3      161.46      180.04      7.84 o
  -6   6   3        6.36        2.79      3.43 o
  -4   6   3      189.18      198.55      8.21 o
  -2   6   3        1.01       -2.94      2.94 o
   0   6   3       65.80       56.41      5.81 o
   2   6   3        0.80       -3.96      5.93 o
   4   6   3        0.06       -2.72      2.72 o
   6   6   3        0.07       -3.55      3.55 o
   8   6   3       42.90       39.93      4.64 o
  10   6   3        0.98       -0.93      3.67 o
 -28   0   4       52.58       53.26      4.53 o
 -26   0   4       29.23       19.19      1.99 o
 -24   0   4     2253.31     2175.50     44.24 o
 -22   0   4     9866.24     9755.20    156.59 o
 -20   0   4      377.03      372.78      9.25 o
 -18   0   4     4041.59     3872.33     66.75 o
 -16   0   4      613.29      618.06     13.53 o
 -14   0   4     2842.94     2893.65     58.84 o
 -12   0   4      787.62      874.76     18.53 o
 -10   0   4      646.64      743.52     12.77 o
  -6   0   4     4467.91     4264.04     53.11 o
  -2   0   4       35.62       43.31      2.31 o
   0   0   4     6130.94     6183.44     85.11 o
   2   0   4    15410.09    14138.61    159.24 o
   4   0   4    12090.26    11499.52    163.89 o
   6   0   4    11895.42    11554.58    150.76 o
   8   0   4       24.68       27.78      2.49 o
  10   0   4      631.54      570.57     16.05 o
  12   0   4      290.46      241.86      7.39 o
  14   0   4     1527.85     1511.37     24.42 o
  16   0   4       23.10       20.01      1.73 o
  18   0   4        8.94       10.26      0.93 o
  20   0   4      641.27      717.91     18.12 o
  22   0   4        4.20        2.55      3.41 o
  24   0   4      721.52      738.08     19.02 o
  26   0   4      569.58      571.56     21.06 o
  28   0   4       36.54       27.95      8.25 o
  30   0   4      169.46      129.93     18.14 o
 -33   1   4      242.87      296.07     12.03 o
 -31   1   4        1.11       -2.97      2.97 o
 -29   1   4      108.53      113.75      7.29 o
 -27   1   4      529.61      530.02     13.50 o
 -25   1   4      176.49      169.34      6.34 o
 -23   1   4       18.46       13.71      2.11 o
 -21   1   4      503.80      494.88     11.11 o
 -19   1   4      199.36      198.16      6.35 o
 -17   1   4       10.57        9.62      0.90 o
 -15   1   4     1990.87     2023.85     20.88 o
 -13   1   4      709.19      735.44      8.92 o
 -11   1   4     1159.48     1148.28     14.66 o
  -9   1   4     3895.63     3967.73     38.51 o
  -7   1   4     1724.94     1732.45     18.50 o
  -5   1   4      522.34      464.15      5.30 o
  -3   1   4      915.88      875.49      8.23 o
  -1   1   4      285.14      341.41      4.06 o
   1   1   4      208.79      245.06      2.80 o
   3   1   4    13552.98    13602.25    117.25 o
   5   1   4      530.00      602.84      6.18 o
   7   1   4      343.50      279.51      3.70 o
   9   1   4      130.74      137.25      2.35 o
  11   1   4      895.75      911.66      8.73 o
  13   1   4     1870.24     1863.69     17.54 o
  15   1   4       46.38       47.00      1.61 o
  17   1   4      476.03      467.12      5.44 o
  19   1   4       76.32       70.61      2.11 o
  21   1   4      199.64      191.59      5.44 o
  23   1   4       22.83       31.14      3.60 o
  25   1   4      195.56      191.80      7.15 o
  27   1   4       47.82       53.85      4.96 o
  29   1   4        8.85        3.53      3.88 o
 -32   2   4       18.06       12.18      4.89 o
 -30   2   4       55.54       49.30      6.82 o
 -28   2   4        0.11       -3.07      3.49 o
 -26   2   4        4.87        2.28      2.68 o
 -24   2   4      253.91      252.87      9.07 o
 -22   2   4       22.46       23.01      1.48 o
 -20   2   4      426.01      403.22      5.76 o
 -18   2   4      143.37      164.99      3.18 o
 -16   2   4      804.52      814.76      9.43 o
 -14   2   4      849.27      952.28      9.95 o
 -12   2   4      517.53      571.80      6.07 o
 -10   2   4     1719.22     1926.74     16.94 o
  -8   2   4     1063.40     1053.88     16.87 o
  -6   2   4       30.68       39.26      1.41 o
  -4   2   4     1132.80     1202.15     11.14 o
  -2   2   4     1357.86     1479.83     13.44 o
   0   2   4      481.43      469.16      6.16 o
   2   2   4        5.64        2.69      0.92 o
   4   2   4     2294.41     2230.07     19.67 o
   6   2   4     4692.75     4678.82     40.99 o
   8   2   4        2.53        2.42      0.97 o
  10   2   4      100.88       91.84      2.13 o
  12   2   4      212.45      215.39      3.32 o
  14   2   4      958.95      961.75     11.33 o
  16   2   4      101.82       98.67      2.98 o
  18   2   4        0.55        1.79      1.41 o
  20   2   4       62.78       73.56      4.63 o
  22   2   4       61.77       62.74      4.52 o
  24   2   4        1.18        4.54      4.29 o
  26   2   4       14.52       32.00      8.46 o
  28   2   4       10.97        9.48      6.85 o
 -29   3   4       14.90        9.67      3.03 o
 -27   3   4       23.88       14.50      2.93 o
 -25   3   4        1.83       -1.70      1.99 o
 -23   3   4        4.21        0.44      1.76 o
 -21   3   4      134.08      108.45      4.09 o
 -19   3   4        3.57        3.45      1.45 o
 -17   3   4      384.65      378.70      5.63 o
 -15   3   4      231.08      207.33      3.65 o
 -13   3   4      212.99      184.27      3.47 o
 -11   3   4      359.49      372.48      4.99 o
  -9   3   4      370.46      430.97      5.16 o
  -7   3   4      283.19      265.30      3.74 o
  -5   3   4      559.58      588.31      6.85 o
  -3   3   4      521.53      527.35      6.35 o
  -1   3   4      269.63      231.50      3.87 o
   1   3   4      287.16      247.07      4.06 o
   3   3   4      173.36      176.41      3.42 o
   5   3   4      232.46      268.17      4.36 o
   7   3   4       15.91       15.38      1.52 o
   9   3   4      110.33      119.52      3.00 o
  11   3   4     2143.47     2134.10     22.65 o
  13   3   4      672.63      682.68      9.46 o
  15   3   4        9.19        7.02      1.80 o
  17   3   4      286.04      287.95      5.66 o
  19   3   4       48.33       56.07      6.64 o
  21   3   4       71.28       77.21      5.96 o
  23   3   4      169.35      188.82     10.28 o
  25   3   4       17.24       24.47      6.30 o
 -26   4   4       10.35        4.82      2.60 o
 -24   4   4      185.37      164.50      7.55 o
 -22   4   4       56.70       45.94      3.89 o
 -20   4   4       63.60       60.34      3.81 o
 -18   4   4     1215.76     1249.34     19.98 o
 -16   4   4      169.61      163.23      5.36 o
 -14   4   4      657.44      641.52     12.61 o
 -12   4   4        5.29        1.56      2.11 o
 -10   4   4      324.43      319.76      7.51 o
  -8   4   4       11.84        7.02      1.94 o
  -6   4   4       41.61       44.41      2.55 o
  -4   4   4       21.21       12.89      1.76 o
  -2   4   4       21.69       22.84      1.85 o
   0   4   4      281.30      237.84      4.81 o
   2   4   4        7.56        9.45      1.69 o
   4   4   4       55.33       58.83      3.41 o
   6   4   4       12.63       15.48      2.26 o
   8   4   4      306.34      305.94      6.86 o
  10   4   4      285.44      299.58      7.76 o
  12   4   4      129.34      143.02      5.53 o
  14   4   4       13.52        8.10      2.77 o
  16   4   4      122.20      123.39      5.76 o
  18   4   4       50.00       59.91      6.22 o
  20   4   4        0.10        1.60      3.41 o
  22   4   4        4.14       10.73      4.92 o
 -21   5   4       13.80       12.11      3.36 o
 -19   5   4        4.68       -0.19      2.92 o
 -17   5   4        3.68        3.56      3.06 o
 -15   5   4       20.95       26.58      3.93 o
 -13   5   4      286.88      309.30      8.41 o
 -11   5   4        0.35       -2.60      2.60 o
  -9   5   4       64.02       64.48      6.51 o
  -7   5   4       95.18       86.66      4.83 o
  -5   5   4       94.39       97.98      5.59 o
  -3   5   4       12.01       12.94      2.74 o
  -1   5   4        2.75        0.07      2.30 o
   1   5   4      116.01      115.00      5.07 o
   3   5   4        3.03        4.62      2.49 o
   5   5   4      177.06      170.25      6.94 o
   7   5   4        7.80        1.15      3.95 o
   9   5   4        0.04       -3.48      3.48 o
  11   5   4        1.39       10.22     15.75 o
  13   5   4        5.84        0.94      5.52 o
  15   5   4       36.01       30.20      7.65 o
  17   5   4       25.59       27.75      7.76 o
 -12   6   4       21.37       14.51      5.08 o
 -10   6   4       43.30       42.56      6.14 o
  -8   6   4       17.28       14.64      3.97 o
  -6   6   4      295.24      310.85     10.24 o
  -4   6   4       14.75       13.36      3.82 o
  -2   6   4       21.85       20.18      4.73 o
   0   6   4        7.50        2.94      3.80 o
   2   6   4       36.39       23.60      4.88 o
   4   6   4        0.46       -2.68      4.82 o
   6   6   4        5.08       -1.66      4.26 o
   8   6   4       65.65       74.22      5.92 o
 -33   1   5        7.65        8.38      3.49 o
 -31   1   5        0.17       -2.43      2.43 o
 -29   1   5       59.05       50.92      4.07 o
 -27   1   5      105.18      119.45      5.45 o
 -25   1   5       53.33       52.05      3.93 o
 -23   1   5     1494.09     1438.60     32.78 o
 -21   1   5       22.30       17.77      3.15 o
 -19   1   5       85.47       92.12      2.10 o
 -17   1   5       18.50       11.44      1.05 o
 -15   1   5        1.88        5.55      0.77 o
 -13   1   5      125.47      144.88      2.68 o
 -11   1   5     2908.85     3187.52     35.78 o
  -9   1   5       40.98       24.43      1.38 o
  -7   1   5     2753.53     2937.81     28.80 o
  -5   1   5       34.69       29.70      1.27 o
  -3   1   5     2816.81     2623.68     25.90 o
  -1   1   5       93.67       64.81      1.75 o
   1   1   5    12245.97    12102.80    109.74 o
   3   1   5        9.52        4.85      0.88 o
   5   1   5        5.65        1.81      0.83 o
   7   1   5       97.18       91.31      2.24 o
   9   1   5     6070.54     6002.26     54.34 o
  11   1   5       19.58       27.07      1.49 o
  13   1   5        3.06        2.21      0.95 o
  15   1   5       72.74       69.32      2.10 o
  17   1   5       55.46       73.22      3.25 o
  19   1   5       24.34       24.06      2.04 o
  21   1   5       84.99       94.10      4.42 o
  23   1   5       47.18       43.75      4.34 o
  25   1   5       15.11       11.43      3.62 o
  27   1   5        1.31       -3.38      3.78 o
  29   1   5      142.54      153.03      8.81 o
 -32   2   5       48.62       46.70      7.24 o
 -30   2   5       64.70       61.34      5.22 o
 -28   2   5        2.44        1.47      2.85 o
 -26   2   5        4.20        5.14      2.77 o
 -24   2   5      329.65      330.77     12.55 o
 -22   2   5        8.69        5.83      1.23 o
 -20   2   5       16.37       10.53      1.34 o
 -18   2   5       40.89       41.66      1.95 o
 -16   2   5      133.94      116.20      2.58 o
 -14   2   5       15.40       14.86      1.58 o
 -12   2   5       64.65       65.76      1.82 o
 -10   2   5      695.00      757.45     13.68 o
  -8   2   5       14.72       22.92      1.13 o
  -6   2   5      943.53      945.20      9.47 o
  -4   2   5       60.61       63.85      1.71 o
  -2   2   5     3055.48     3349.98     28.90 o
   0   2   5     7029.46     7308.25     67.66 o
   2   2   5     4347.32     4627.06     39.61 o
   4   2   5     5161.64     5420.07     56.32 o
   6   2   5       20.77       20.01      1.36 o
   8   2   5       25.83       29.88      1.59 o
  10   2   5      947.62      991.78     10.98 o
  12   2   5     1268.68     1292.33     13.84 o
  14   2   5     1338.83     1343.57     15.32 o
  16   2   5     1000.23     1020.05     13.11 o
  18   2   5     1139.71     1152.64     18.37 o
  20   2   5       54.31       59.32      4.55 o
  22   2   5       28.18       30.25      3.65 o
  24   2   5       33.87       44.26      6.09 o
  26   2   5       46.49       58.42      5.95 o
 -29   3   5      116.85      112.13      5.94 o
 -27   3   5       57.42       43.00      4.18 o
 -25   3   5        3.00       -2.49      2.49 o
 -23   3   5      243.47      209.76      7.46 o
 -21   3   5       43.93       42.97      2.72 o
 -19   3   5      276.01      246.42      5.35 o
 -17   3   5       51.80       47.78      2.26 o
 -15   3   5      460.16      440.60      6.32 o
 -13   3   5      129.12      138.22      2.81 o
 -11   3   5     1111.77     1170.86     12.57 o
  -9   3   5      284.17      283.22      3.97 o
  -7   3   5      269.69      300.82      4.42 o
  -5   3   5     1459.11     1569.15     15.52 o
  -3   3   5      339.22      367.11      5.04 o
  -1   3   5     1205.79     1216.02     13.11 o
   1   3   5        5.41        4.61      1.23 o
   3   3   5        3.73        7.49      1.34 o
   5   3   5      856.75      869.87     10.06 o
   7   3   5      144.06      144.68      3.52 o
   9   3   5      327.42      298.16      5.11 o
  11   3   5       12.61       10.52      1.80 o
  13   3   5     1323.27     1345.84     16.46 o
  15   3   5      154.73      151.35      4.52 o
  17   3   5      154.36      157.33      5.89 o
  19   3   5        7.06        7.76      4.61 o
  21   3   5      173.35      179.34     17.05 o
  23   3   5       37.94       46.59      9.27 o
  25   3   5       19.19       30.30      6.35 o
 -26   4   5       13.62       16.37      3.99 o
 -24   4   5       79.10       77.83      4.70 o
 -22   4   5       52.99       53.89      4.22 o
 -20   4   5      104.25       94.57      4.32 o
 -18   4   5      190.53      184.35      6.66 o
 -16   4   5        0.04        1.44      2.40 o
 -14   4   5      339.91      335.87      7.80 o
 -12   4   5      461.56      475.09      9.73 o
 -10   4   5      780.19      794.79     15.13 o
  -8   4   5      734.00      710.03     11.31 o
  -6   4   5      276.03      271.50      5.55 o
  -4   4   5       51.15       49.65      3.11 o
  -2   4   5       59.59       60.74      3.57 o
   0   4   5      171.61      150.88      4.63 o
   2   4   5      196.78      205.87      5.41 o
   4   4   5       78.87       75.53      3.68 o
   6   4   5       92.31       80.24      3.95 o
   8   4   5        0.60       -1.19      2.06 o
  10   4   5        2.91        0.04      2.66 o
  12   4   5        2.27       -0.18      3.10 o
  14   4   5      327.79      334.95      8.52 o
  16   4   5       13.88       16.61      3.22 o
  18   4   5       15.53       23.02      7.68 o
  20   4   5       40.47       47.19     10.70 o
  22   4   5       18.75       17.28      6.66 o
 -21   5   5        0.01       -2.82      2.82 o
 -19   5   5       77.51       74.82      5.38 o
 -17   5   5       10.22        2.38      3.13 o
 -15   5   5      201.62      190.54      7.69 o
 -13   5   5       64.87       58.76      5.21 o
 -11   5   5       37.19       31.58      3.93 o
  -9   5   5       98.78       88.30      4.99 o
  -7   5   5        0.10        0.15      3.02 o
  -5   5   5       39.97       46.35      6.13 o
  -3   5   5        2.69        3.10      2.34 o
  -1   5   5      378.76      382.98      9.26 o
   1   5   5      401.39      367.87      9.21 o
   3   5   5       50.08       51.36      4.76 o
   5   5   5       68.58       52.59      5.95 o
   7   5   5        0.24       -2.20      3.73 o
   9   5   5       57.49       55.38      6.20 o
  11   5   5        8.96       -2.71     10.70 o
  13   5   5       34.19       33.58      7.29 o
  15   5   5       72.24       87.57     11.45 o
 -10   6   5      137.66      147.66      9.38 o
  -8   6   5       71.89       70.39      5.85 o
  -6   6   5       99.23       93.69      6.18 o
  -4   6   5       71.10       73.34      5.98 o
  -2   6   5        6.22        5.99      5.28 o
   0   6   5        0.35        4.58      5.10 o
   2   6   5       14.99       13.61      6.14 o
   4   6   5       91.57       99.52      7.74 o
   6   6   5       11.13       15.69      4.61 o
 -34   0   6       42.21       39.98      5.00 o
 -32   0   6      273.18      263.22     11.14 o
 -30   0   6      125.05      131.09      7.18 o
 -28   0   6      268.96      259.61      6.94 o
 -26   0   6      715.84      732.39     16.23 o
 -24   0   6     1812.00     1799.47     33.33 o
 -22   0   6      356.68      346.60      7.12 o
 -20   0   6     4404.46     4083.56    122.29 o
 -18   0   6        8.30       10.32      2.03 o
 -16   0   6       63.46       58.82      2.57 o
 -14   0   6     1417.42     1481.56     27.72 o
 -12   0   6     1260.17     1480.98     24.81 o
 -10   0   6     2143.76     2197.66     36.10 o
  -8   0   6    25251.42    26111.22    374.96 o
  -6   0   6     7159.99     7346.53    137.36 o
  -4   0   6       28.50       20.29      1.43 o
  -2   0   6     4974.15     4951.52     68.26 o
   0   0   6     2052.51     1780.88     26.24 o
   2   0   6      333.51      277.68      5.83 o
   4   0   6     2281.99     2376.66     34.50 o
   6   0   6      569.27      496.68     10.42 o
   8   0   6      785.50      829.75     17.67 o
  10   0   6        2.53        4.74      1.81 o
  12   0   6       26.50       24.03      2.36 o
  14   0   6       18.60       22.45      2.44 o
  16   0   6      571.33      581.53     10.03 o
  18   0   6     1049.97     1104.72     19.43 o
  20   0   6        2.66        0.95      3.65 o
  22   0   6      278.13      288.72     11.04 o
  24   0   6       72.19       81.14      7.91 o
  26   0   6       83.28       85.61     17.78 o
  28   0   6        0.32       -4.69      4.69 o
 -33   1   6        0.03       -2.38      2.38 o
 -31   1   6      131.82      140.45      6.08 o
 -29   1   6        6.96        5.13      2.59 o
 -27   1   6        3.90        3.64      2.39 o
 -25   1   6       62.22       59.63      4.24 o
 -23   1   6      341.60      365.65      7.06 o
 -21   1   6     1919.28     1920.13     20.22 o
 -19   1   6      466.09      430.90      5.45 o
 -17   1   6     3068.81     3061.23     31.90 o
 -15   1   6       78.33       84.77      2.02 o
 -13   1   6      118.74       94.70      2.36 o
 -11   1   6        4.54        0.71      0.89 o
  -9   1   6      574.18      606.99      7.47 o
  -7   1   6     1856.89     1935.94     19.52 o
  -5   1   6      245.18      212.95      3.11 o
  -3   1   6     2043.85     1969.69     22.17 o
  -1   1   6     1996.82     2107.77     21.26 o
   1   1   6      731.55      796.35      9.07 o
   3   1   6     1232.42     1330.44     14.18 o
   5   1   6     1768.84     1850.44     20.38 o
   7   1   6      990.27      978.78     11.57 o
   9   1   6       50.45       55.34      2.09 o
  11   1   6      121.73      124.27      2.86 o
  13   1   6       23.29       25.70      1.49 o
  15   1   6     1736.91     1764.69     18.13 o
  17   1   6      238.47      230.74      4.49 o
  19   1   6      123.18      125.91      5.13 o
  21   1   6       41.92       40.98      4.45 o
  23   1   6       38.17       35.39      4.40 o
  25   1   6       98.31       91.21      6.13 o
  27   1   6       27.34       24.98      5.13 o
 -32   2   6       88.95      129.87     10.80 o
 -30   2   6       12.32        9.31      3.32 o
 -28   2   6       15.88       20.08      5.83 o
 -26   2   6        5.04        3.79      2.94 o
 -24   2   6       25.08       30.95      2.93 o
 -22   2   6      118.98      129.12      3.53 o
 -20   2   6       24.43       24.42      1.74 o
 -18   2   6       86.59       92.49      3.63 o
 -16   2   6       42.95       45.76      1.84 o
 -14   2   6      554.68      572.42      6.39 o
 -12   2   6      227.19      228.12      3.59 o
 -10   2   6     3883.17     3920.28     40.70 o
  -8   2   6     1069.33     1094.48     11.13 o
  -6   2   6      481.84      489.42      7.61 o
  -4   2   6       26.93       23.92      1.32 o
  -2   2   6       97.17      104.77      2.58 o
   0   2   6      729.54      718.37      8.02 o
   2   2   6      523.29      489.97      6.08 o
   4   2   6     2823.74     2845.03     28.32 o
   6   2   6      701.39      649.19      7.99 o
   8   2   6        0.46       -0.68      1.18 o
  10   2   6       93.01       87.50      2.79 o
  12   2   6      346.09      327.96      5.38 o
  14   2   6       14.37       12.55      1.67 o
  16   2   6      244.42      240.28      4.95 o
  18   2   6      249.70      246.16      6.35 o
  20   2   6      176.86      196.60      7.56 o
  22   2   6       17.17       21.08      3.68 o
  24   2   6       49.01       51.17      5.77 o
  26   2   6       25.74       20.28      5.14 o
 -29   3   6        2.58       -2.76      4.32 o
 -27   3   6       32.42       36.70      6.69 o
 -25   3   6       29.02       24.53      7.16 o
 -23   3   6      564.97      551.94     11.51 o
 -21   3   6       79.67       62.28      3.17 o
 -19   3   6       23.27       18.26      2.18 o
 -17   3   6     1263.03     1268.07     24.27 o
 -15   3   6        1.34        0.30      1.40 o
 -13   3   6      916.38      926.56     12.03 o
 -11   3   6      299.74      332.31      4.49 o
  -9   3   6     1538.46     1600.79     15.74 o
  -7   3   6       65.44       75.62      2.26 o
  -5   3   6      375.25      405.41      5.47 o
  -3   3   6       73.65       71.95      2.33 o
  -1   3   6      206.48      203.59      4.12 o
   1   3   6        3.37        2.73      1.22 o
   3   3   6     1414.68     1465.81     15.92 o
   5   3   6      533.41      569.70      7.55 o
   7   3   6     1505.79     1500.16     16.87 o
   9   3   6      431.79      432.11      6.58 o
  11   3   6      190.35      189.67      5.16 o
  13   3   6       35.89       36.25      2.93 o
  15   3   6       33.87       32.75      2.57 o
  17   3   6        1.17        4.20      2.44 o
  19   3   6       37.22       41.57     11.32 o
  21   3   6        3.04       15.60     12.62 o
  23   3   6        2.25       11.07      9.48 o
 -26   4   6       82.63       82.88     10.49 o
 -24   4   6       24.75       10.55      3.45 o
 -22   4   6       37.48       36.26      3.65 o
 -20   4   6       95.37       84.27      7.67 o
 -18   4   6       23.35       23.84      3.33 o
 -16   4   6       50.03       52.39      4.28 o
 -14   4   6       90.69       85.78      4.34 o
 -12   4   6     2996.62     3136.89     52.25 o
 -10   4   6      131.82      148.97      4.76 o
  -8   4   6       54.43       54.97      3.06 o
  -6   4   6        7.49        6.26      2.24 o
  -4   4   6      188.90      196.13      5.84 o
  -2   4   6       32.06       34.74      2.92 o
   0   4   6      194.13      161.54      5.40 o
   2   4   6      373.81      353.94      8.29 o
   4   4   6        2.80        0.32      1.98 o
   6   4   6      475.18      482.06      9.30 o
   8   4   6        0.66        0.59      2.39 o
  10   4   6        3.57        3.44      2.70 o
  12   4   6        0.31        1.54      2.83 o
  14   4   6       56.21       62.57      4.95 o
  16   4   6      105.41      113.18      6.04 o
  18   4   6       22.82       20.72      6.77 o
  20   4   6        4.70       13.40      9.45 o
 -21   5   6       20.75       18.48      4.26 o
 -19   5   6        0.03       -2.85      2.85 o
 -17   5   6       41.56       42.81      4.51 o
 -15   5   6       14.56        7.66      3.42 o
 -13   5   6       28.50       23.04      5.68 o
 -11   5   6       80.96       72.82      4.72 o
  -9   5   6        8.39        3.98      3.81 o
  -7   5   6       12.82       10.58      4.35 o
  -5   5   6      122.43      110.43      5.86 o
  -3   5   6       79.47       91.69      5.69 o
  -1   5   6      157.19      150.72      6.95 o
   1   5   6       15.55        5.87      3.29 o
   3   5   6       41.18       36.64      4.37 o
   5   5   6       33.81       30.03      5.51 o
   7   5   6       75.23       84.45      7.95 o
   9   5   6       14.09       10.30      7.05 o
  11   5   6       14.36       23.46     15.49 o
  13   5   6       35.20       60.96      9.63 o
  15   5   6       13.08       31.86      8.28 o
  -8   6   6       13.23        7.80      3.64 o
  -6   6   6        4.11       -1.50      4.98 o
  -4   6   6       54.01       50.91      5.06 o
  -2   6   6        5.46        2.62      5.00 o
   0   6   6       96.08       88.49      7.52 o
   2   6   6        3.94       -0.57     12.86 o
 -33   1   7       50.55       53.49      4.43 o
 -31   1   7      124.60      129.23      7.68 o
 -29   1   7      207.18      213.26      7.72 o
 -27   1   7        1.15        3.37      1.99 o
 -25   1   7      177.69      193.55      4.48 o
 -23   1   7       94.43       82.14      2.29 o
 -21   1   7     3955.90     3844.98     43.12 o
 -19   1   7     2595.97     2505.69     26.48 o
 -17   1   7        7.43       10.81      1.18 o
 -15   1   7       66.26       79.59      2.48 o
 -13   1   7      456.95      439.29      6.42 o
 -11   1   7      715.23      687.93      9.13 o
  -9   1   7       90.83       69.69      2.11 o
  -7   1   7       76.54       86.91      2.24 o
  -5   1   7        8.19        4.29      0.91 o
  -3   1   7       72.66       65.66      2.00 o
  -1   1   7     2697.12     2827.04     30.21 o
   1   1   7     1716.98     1806.01     18.87 o
   3   1   7      450.80      494.57      6.46 o
   5   1   7     1428.23     1457.33     16.66 o
   7   1   7     2477.17     2331.41     34.07 o
   9   1   7     1350.91     1304.66     16.37 o
  11   1   7        0.24        0.88      1.23 o
  13   1   7      100.50      105.48      3.09 o
  15   1   7      497.04      523.72      7.36 o
  17   1   7      153.09      161.31      4.59 o
  19   1   7      387.79      391.02     11.16 o
  21   1   7       25.51       18.61      4.20 o
  23   1   7        0.16       -4.14      4.14 o
  25   1   7       16.04        4.26      9.92 o
 -32   2   7       71.87       78.03      6.10 o
 -30   2   7       34.14       37.79      4.39 o
 -28   2   7      107.24       99.20      6.40 o
 -26   2   7      114.47      117.61      4.88 o
 -24   2   7       13.46        9.75      1.84 o
 -22   2   7      479.92      430.63      6.66 o
 -20   2   7        3.14        2.13      1.53 o
 -18   2   7      104.25       85.04      2.49 o
 -16   2   7      121.58      124.78      2.82 o
 -14   2   7      132.28      138.66      2.88 o
 -12   2   7      705.91      686.30      8.08 o
 -10   2   7      712.66      744.50      8.67 o
  -8   2   7      405.69      387.33      5.09 o
  -6   2   7      472.12      498.17      6.92 o
  -4   2   7      887.50      902.25     11.15 o
  -2   2   7      220.21      221.16      4.12 o
   0   2   7     1641.09     1576.21     15.80 o
   2   2   7       72.23       81.29      2.44 o
   4   2   7       52.59       55.54      2.27 o
   6   2   7      904.56      914.98     11.24 o
   8   2   7      223.43      217.46      4.30 o
  10   2   7      654.14      627.90      8.54 o
  12   2   7       19.99       21.11      1.91 o
  14   2   7     1336.35     1348.89     16.99 o
  16   2   7      303.37      310.09      6.39 o
  18   2   7       28.42       19.44      5.00 o
  20   2   7       33.56       39.53      4.34 o
  22   2   7       57.93       64.36      6.45 o
  24   2   7        6.47       -0.73      5.80 o
 -27   3   7        2.06        3.70      2.81 o
 -25   3   7        9.23        5.00      4.48 o
 -23   3   7      175.37      167.49      6.83 o
 -21   3   7      202.41      188.59      5.41 o
 -19   3   7      148.67      142.54      4.80 o
 -17   3   7      190.41      195.32      5.10 o
 -15   3   7      925.36      960.97     13.12 o
 -13   3   7      954.16      926.12     12.76 o
 -11   3   7      300.39      282.64      5.60 o
  -9   3   7      226.87      223.26      4.89 o
  -7   3   7      439.30      446.81      7.59 o
  -5   3   7      112.97      113.22      2.87 o
  -3   3   7      222.26      245.68      4.13 o
  -1   3   7       67.98       77.39      2.62 o
   1   3   7       21.00       29.20      1.97 o
   3   3   7      987.12      953.15     12.05 o
   5   3   7      113.50      127.77      4.49 o
   7   3   7      271.79      265.73      6.17 o
   9   3   7      262.46      259.89      6.14 o
  11   3   7      176.45      181.33      5.87 o
  13   3   7       92.78       99.40      4.71 o
  15   3   7      125.78      142.65      7.99 o
  17   3   7       11.51       13.74      4.09 o
  19   3   7       72.15       83.86     13.98 o
  21   3   7        0.04        9.34      8.30 o
  23   3   7       17.41       17.98      7.63 o
 -26   4   7        7.40        1.13     10.75 o
 -24   4   7       64.59       63.58      8.17 o
 -22   4   7       44.44       35.09      7.09 o
 -20   4   7        5.40        3.11      3.89 o
 -18   4   7      415.43      394.48     10.20 o
 -16   4   7        0.24       -2.64      2.64 o
 -14   4   7      117.66      136.01      6.02 o
 -12   4   7       35.45       35.86      3.70 o
 -10   4   7      592.06      612.56     11.70 o
  -8   4   7       86.75       97.50      5.23 o
  -6   4   7      545.00      558.95     11.02 o
  -4   4   7        9.51        8.60      2.34 o
  -2   4   7        0.68        5.44      2.24 o
   0   4   7      301.16      303.81      7.73 o
   2   4   7      237.77      201.03      6.35 o
   4   4   7       75.44       82.09      4.75 o
   6   4   7      469.14      414.92      9.56 o
   8   4   7       61.29       58.03      4.88 o
  10   4   7        0.05       -2.14      2.99 o
  12   4   7        0.38       -3.00      3.00 o
  14   4   7       46.46       47.88      5.12 o
  16   4   7       25.38       29.26      7.39 o
  18   4   7        6.67       15.31      6.72 o
 -19   5   7       51.31       55.62      5.06 o
 -17   5   7      124.29      131.70      8.50 o
 -15   5   7       73.30       76.09      7.20 o
 -13   5   7        3.14       -3.52      4.01 o
 -11   5   7       15.55       10.24      3.35 o
  -9   5   7       37.02       31.74      3.89 o
  -7   5   7       79.54       61.13      7.59 o
  -5   5   7        9.55        8.40      3.15 o
  -3   5   7        9.95        4.22      5.83 o
  -1   5   7        0.75        1.34      2.97 o
   1   5   7        2.17       -2.80      2.80 o
   3   5   7       62.74       54.98      6.16 o
   5   5   7        6.12       -3.42      4.95 o
   7   5   7        8.81        4.33      8.43 o
   9   5   7        0.34        2.29      6.14 o
  11   5   7      104.80      129.48     12.49 o
  13   5   7       75.57      107.66     12.70 o
  -4   6   7        2.93       -3.72      3.81 o
 -32   0   8      259.04      292.58     12.81 o
 -30   0   8      257.89      284.59      8.16 o
 -28   0   8       47.59       49.10      3.64 o
 -26   0   8      284.27      266.49      8.23 o
 -24   0   8        3.28        6.12      1.89 o
 -22   0   8       11.54       11.70      2.48 o
 -20   0   8      222.64      223.29      7.79 o
 -18   0   8       96.45       97.52      3.81 o
 -16   0   8     1418.58     1571.16     56.39 o
 -14   0   8      444.83      460.09     10.87 o
 -12   0   8       23.25        9.28      1.81 o
 -10   0   8       73.05      115.65      4.31 o
  -8   0   8     4269.43     4533.18     73.19 o
  -6   0   8     1104.40     1272.81     55.04 o
  -4   0   8     1531.97     1500.30     22.83 o
  -2   0   8     4623.22     4399.70     62.43 o
   0   0   8       30.54       20.93      2.43 o
   2   0   8     3123.65     3267.79     66.49 o
   4   0   8     6095.66     6103.57     89.88 o
   6   0   8     1947.61     1969.36     34.16 o
   8   0   8     1536.55     1522.96     27.47 o
  10   0   8      142.48      144.79      5.90 o
  12   0   8      142.06      143.72      5.98 o
  14   0   8       36.81       40.86      3.95 o
  16   0   8     1382.05     1461.58     25.47 o
  18   0   8      377.25      395.09     13.57 o
  20   0   8      232.67      234.56     11.79 o
  22   0   8      250.14      241.70     29.60 o
  24   0   8       16.15       10.57      5.31 o
 -33   1   8       12.77       12.07      3.09 o
 -31   1   8      173.77      217.07     12.79 o
 -29   1   8       50.39       68.80      7.07 o
 -27   1   8       83.46       84.49      3.23 o
 -25   1   8       78.90       93.94      3.05 o
 -23   1   8      174.14      151.72      3.82 o
 -21   1   8        2.10        2.04      1.60 o
 -19   1   8     1640.67     1532.81     19.89 o
 -17   1   8       10.54       10.81      1.47 o
 -15   1   8        2.50        0.85      1.21 o
 -13   1   8      672.24      668.53      9.18 o
 -11   1   8     1441.88     1426.61     17.42 o
  -9   1   8      221.87      221.07      3.66 o
  -7   1   8     1402.70     1467.92     15.57 o
  -5   1   8      583.01      559.89      7.67 o
  -3   1   8       33.80       37.60      1.92 o
  -1   1   8      401.27      375.26      5.43 o
   1   1   8      367.01      350.84      5.28 o
   3   1   8        5.47        4.88      1.29 o
   5   1   8      210.67      191.61      4.10 o
   7   1   8       14.47       11.80      1.78 o
   9   1   8      136.59      143.82      3.93 o
  11   1   8       12.76       15.35      1.89 o
  13   1   8      728.21      716.16     10.44 o
  15   1   8        4.75        7.96      2.14 o
  17   1   8     1372.33     1386.56     22.00 o
  19   1   8        0.37       -4.30      4.30 o
  21   1   8        0.50       -3.28      4.63 o
  23   1   8       22.17       13.16      6.82 o
  25   1   8        2.18       -2.39      5.31 o
 -30   2   8       35.97       41.55      4.76 o
 -28   2   8       19.60       18.23      3.69 o
 -26   2   8      115.65      106.75      7.22 o
 -24   2   8      483.53      458.12      7.88 o
 -22   2   8        2.54        1.51      1.65 o
 -20   2   8      279.27      314.44      5.72 o
 -18   2   8       54.14       66.05      3.01 o
 -16   2   8        6.01       13.50      1.81 o
 -14   2   8        2.79        2.60      1.18 o
 -12   2   8       13.60       12.35      1.67 o
 -10   2   8       37.20       43.17      2.16 o
  -8   2   8      165.44      160.93      3.42 o
  -6   2   8      154.32      155.20      3.91 o
  -4   2   8      208.86      199.24      3.84 o
  -2   2   8      494.19      479.29      7.00 o
   0   2   8      502.61      492.86      6.88 o
   2   2   8      191.46      186.90      4.21 o
   4   2   8      505.96      488.16      6.84 o
   6   2   8      164.04      157.60      3.76 o
   8   2   8       44.56       51.06      2.59 o
  10   2   8       22.06       28.01      2.03 o
  12   2   8        8.58       11.14      1.78 o
  14   2   8       11.46       16.17      2.08 o
  16   2   8        9.67        9.94      2.78 o
  18   2   8        7.21        9.02      8.49 o
  20   2   8        4.38        1.89      3.98 o
  22   2   8       10.05        1.28      7.03 o
  24   2   8       39.34       30.38     15.70 o
 -29   3   8       43.61       35.35      4.87 o
 -27   3   8       31.22       29.35      5.24 o
 -25   3   8      109.75      120.50      5.33 o
 -23   3   8       35.64       31.81      2.95 o
 -21   3   8       16.81       13.64      2.58 o
 -19   3   8        1.01       -2.14      2.14 o
 -17   3   8      172.42      168.78      5.45 o
 -15   3   8        5.00        2.58      1.87 o
 -13   3   8        8.42        5.44      2.80 o
 -11   3   8     4272.82     4283.74     53.19 o
  -9   3   8        0.34        2.04      2.15 o
  -7   3   8     1730.56     1712.56     23.25 o
  -5   3   8       85.36       81.02      3.72 o
  -3   3   8       16.28       13.07      1.98 o
  -1   3   8       10.57        9.45      1.94 o
   1   3   8      609.94      549.67      9.66 o
   3   3   8      374.89      374.82      7.67 o
   5   3   8     1029.52      938.37     14.48 o
   7   3   8       54.67       63.75      3.56 o
   9   3   8       72.36       60.97      3.50 o
  11   3   8       17.84       17.64      3.76 o
  13   3   8       31.59       40.95      4.61 o
  15   3   8       14.71       27.00      3.43 o
  17   3   8      356.82      367.31     14.21 o
  19   3   8       13.22       21.89      7.84 o
  21   3   8       31.85       31.18      7.18 o
 -24   4   8       62.61       46.61      5.27 o
 -22   4   8      126.16      126.26     10.72 o
 -20   4   8       32.29       27.72      5.60 o
 -18   4   8        2.27       -4.40      4.40 o
 -16   4   8      112.29      128.83     14.11 o
 -14   4   8       88.13       90.61      5.59 o
 -12   4   8        0.01       -2.14      2.14 o
 -10   4   8       33.55       29.43      3.69 o
  -8   4   8      180.74      183.56      7.06 o
  -6   4   8      208.26      210.29      6.39 o
  -4   4   8        9.97       10.56      2.48 o
  -2   4   8       69.18       52.00      3.78 o
   0   4   8        4.05        6.13      2.46 o
   2   4   8      237.32      210.06      6.71 o
   4   4   8       24.64       26.14      3.36 o
   6   4   8      238.77      245.80      7.37 o
   8   4   8      457.05      461.34     12.11 o
  10   4   8       65.88       57.95      9.27 o
  12   4   8       20.46        7.23      4.83 o
  14   4   8       61.60       81.53     10.57 o
  16   4   8       66.16       90.69     11.25 o
 -19   5   8        0.26       -4.03      7.16 o
 -17   5   8        0.31       -5.49      5.49 o
 -15   5   8       28.98       28.62      9.01 o
 -13   5   8        9.48        6.68      4.41 o
 -11   5   8        2.90       -4.30      6.38 o
  -9   5   8        0.23       -2.18      2.72 o
  -7   5   8        0.50       -2.83      2.83 o
  -5   5   8        0.33       -0.86      3.78 o
  -3   5   8      128.14      121.41      8.45 o
  -1   5   8        2.81       -4.24      7.86 o
   1   5   8        8.42       -2.84      3.49 o
   3   5   8        0.37       -4.32      4.32 o
   5   5   8        3.21       -5.49      7.89 o
   7   5   8       13.07       -4.45      4.86 o
   9   5   8       32.92       41.67     11.35 o
  11   5   8        1.96        1.35      6.56 o
 -31   1   9       50.22       43.13      4.67 o
 -29   1   9       13.34        7.66      2.07 o
 -27   1   9      147.55      144.22      4.39 o
 -25   1   9      348.15      329.91      6.19 o
 -23   1   9       61.18       56.39      2.81 o
 -21   1   9        2.68       -0.49      1.55 o
 -19   1   9       94.11       78.63      3.23 o
 -17   1   9      202.63      212.07      4.91 o
 -15   1   9      460.95      431.44      6.28 o
 -13   1   9       63.03       67.53      2.51 o
 -11   1   9      308.00      306.49      5.05 o
  -9   1   9      340.51      380.84      5.81 o
  -7   1   9     3194.02     3180.82     37.74 o
  -5   1   9     1261.00     1242.08     16.23 o
  -3   1   9      821.34      838.50     13.30 o
  -1   1   9       41.70       39.04      2.12 o
   1   1   9      221.87      227.97      4.50 o
   3   1   9        9.57        7.23      1.57 o
   5   1   9      206.01      215.51      4.81 o
   7   1   9      765.54      754.05     10.83 o
   9   1   9       17.15       14.05      1.98 o
  11   1   9       15.31       17.04      2.00 o
  13   1   9        0.42       -1.30      2.30 o
  15   1   9      260.97      271.88      7.23 o
  17   1   9       16.30       15.05      4.43 o
  19   1   9      142.95      120.54     18.69 o
  21   1   9       49.72       48.13     27.02 o
  23   1   9        5.21        7.76      5.88 o
 -30   2   9       31.83       31.03      6.14 o
 -28   2   9       44.61       62.31      7.21 o
 -26   2   9        0.20        0.10      2.91 o
 -24   2   9      221.76      195.83      8.28 o
 -22   2   9      164.50      155.29      4.67 o
 -20   2   9     3935.00     3777.74     64.43 o
 -18   2   9      856.13      836.35     12.87 o
 -16   2   9     1090.88     1079.09     15.97 o
 -14   2   9      962.47      967.01     16.18 o
 -12   2   9      504.58      467.76      7.51 o
 -10   2   9      400.25      397.17      6.29 o
  -8   2   9      988.79      924.17     11.75 o
  -6   2   9      370.62      370.38      6.13 o
  -4   2   9     1312.83     1284.63     14.55 o
  -2   2   9      337.47      348.55      6.80 o
   0   2   9      460.47      441.69      6.63 o
   2   2   9        4.60        2.11      1.58 o
   4   2   9       16.57       14.47      1.97 o
   6   2   9       17.12       11.66      1.94 o
   8   2   9      386.67      365.00      6.56 o
  10   2   9      104.94      100.45      3.50 o
  12   2   9        4.89        8.25      2.51 o
  14   2   9        0.09        1.16      4.70 o
  16   2   9      226.09      229.29     10.41 o
  18   2   9       22.85       17.69      4.92 o
  20   2   9        0.41       -3.78      6.95 o
  22   2   9        0.54       -4.69      5.00 o
 -27   3   9        2.13        8.07      5.31 o
 -25   3   9       42.62       49.41      5.09 o
 -23   3   9        8.26       10.81      2.63 o
 -21   3   9       14.80       12.99      2.73 o
 -19   3   9       48.12       44.36      3.62 o
 -17   3   9      502.42      487.91     10.09 o
 -15   3   9       42.03       44.39      3.58 o
 -13   3   9       58.46       62.06      4.52 o
 -11   3   9      648.68      658.80     12.56 o
  -9   3   9     3071.53     3182.87     40.65 o
  -7   3   9      126.11      117.95      4.48 o
  -5   3   9        2.70        0.27      1.93 o
  -3   3   9       21.73       22.38      2.63 o
  -1   3   9      154.74      144.64      5.13 o
   1   3   9        0.33       -1.00      2.02 o
   3   3   9      104.07      139.77      5.34 o
   5   3   9       16.97       27.21      2.87 o
   7   3   9       50.94       56.35      3.83 o
   9   3   9      212.19      195.91      7.79 o
  11   3   9        0.13        1.21      2.76 o
  13   3   9        4.54        1.62      3.07 o
  15   3   9      139.18      121.20     10.67 o
  17   3   9       27.92       26.13      6.98 o
  19   3   9        3.11        2.81      5.21 o
 -24   4   9       51.33       55.17      8.64 o
 -22   4   9       35.68       32.23      5.15 o
 -20   4   9        2.73        1.18      4.97 o
 -18   4   9       28.89       24.09      4.80 o
 -16   4   9       34.85       28.32      4.93 o
 -14   4   9        0.02       -0.47      3.53 o
 -12   4   9        6.01        4.13      3.91 o
 -10   4   9        6.36        2.52      4.43 o
  -8   4   9      122.66      120.29      8.01 o
  -6   4   9       23.85       24.54      4.91 o
  -4   4   9       43.94       39.47      3.96 o
  -2   4   9       27.57       30.69      3.87 o
   0   4   9       79.84       61.95      5.10 o
   2   4   9      116.47      112.76      6.45 o
   4   4   9      564.48      503.54     13.57 o
   6   4   9      363.80      351.06     13.30 o
   8   4   9      191.57      196.46     10.29 o
  10   4   9       14.01       10.43      4.92 o
  12   4   9       99.65      123.18     11.51 o
  14   4   9       20.39       22.75      7.08 o
 -17   5   9       70.68       64.94     12.65 o
 -15   5   9        0.25       -5.67      5.67 o
 -13   5   9        1.44       -2.20      5.13 o
 -11   5   9       81.28       82.60      7.82 o
  -9   5   9       52.91       52.42      4.81 o
  -7   5   9       82.51       88.76      8.15 o
  -5   5   9      188.75      179.11     10.28 o
  -3   5   9        1.21       -4.27      7.47 o
  -1   5   9       29.07       30.75     10.78 o
   1   5   9        0.79       -7.76      7.76 o
   3   5   9       11.97        7.79      6.46 o
   5   5   9       58.42       52.56      8.02 o
   7   5   9       64.89       56.20      7.12 o
 -32   0  10        5.14       13.48      4.22 o
 -30   0  10     1042.62     1201.38     27.11 o
 -28   0  10      243.47      271.38      8.98 o
 -26   0  10        1.68        7.51      5.23 o
 -24   0  10        1.77        3.26      3.62 o
 -22   0  10      111.28      136.22      6.72 o
 -20   0  10       64.07       60.81      7.68 o
 -18   0  10      126.08      131.57      6.19 o
 -16   0  10      640.30      628.49     16.13 o
 -14   0  10      121.74      104.07      4.65 o
 -12   0  10      766.97      807.35     22.78 o
 -10   0  10     1000.43     1072.12     29.08 o
  -8   0  10       18.71       18.06      3.49 o
  -6   0  10      342.40      335.55     11.48 o
  -4   0  10     1973.77     1960.46     55.81 o
  -2   0  10      318.45      302.01      7.29 o
   0   0  10      159.63      152.18      5.14 o
   2   0  10      935.44      971.17     16.65 o
   4   0  10       16.96       13.30      2.75 o
   6   0  10      163.04      177.66      6.65 o
   8   0  10       19.30       15.35      3.18 o
  10   0  10      382.25      403.80     11.24 o
  12   0  10        0.21        3.34      2.93 o
  14   0  10      652.23      663.07     14.06 o
  16   0  10        0.31        0.00      4.43 o
  18   0  10     1984.34     2132.84     65.02 o
  20   0  10        0.99        0.62      5.36 o
  22   0  10      122.05      125.52     11.30 o
 -31   1  10        0.02       -1.69      2.96 o
 -29   1  10      115.14      140.19      4.52 o
 -27   1  10       10.25       12.77      2.49 o
 -25   1  10        1.58        1.59      1.64 o
 -23   1  10      170.47      167.30      4.47 o
 -21   1  10      148.10      111.24      3.77 o
 -19   1  10        0.19        3.61      1.77 o
 -17   1  10      507.70      459.65      8.18 o
 -15   1  10       13.04       19.26      2.14 o
 -13   1  10       33.10       23.48      2.19 o
 -11   1  10       59.95       54.61      2.76 o
  -9   1  10        9.57       11.20      1.95 o
  -7   1  10      944.73      937.65     13.13 o
  -5   1  10      416.68      406.67      7.27 o
  -3   1  10      238.72      243.37      5.33 o
  -1   1  10        1.45        2.51      1.65 o
   1   1  10       12.83       11.38      1.68 o
   3   1  10       24.20       21.25      1.98 o
   5   1  10       78.49       83.37      3.55 o
   7   1  10      427.06      430.27      7.64 o
   9   1  10        3.95        3.52      1.80 o
  11   1  10        0.15        1.40      1.77 o
  13   1  10       66.26       75.11      4.13 o
  15   1  10       24.78       19.00      3.72 o
  17   1  10       13.30       14.47      5.99 o
  19   1  10       35.46       42.01      7.44 o
  21   1  10       12.21       14.79      6.30 o
 -28   2  10       35.66       52.95      5.10 o
 -26   2  10        6.26       10.10      4.48 o
 -24   2  10       12.29       19.93      2.48 o
 -22   2  10        0.51        2.76      2.13 o
 -20   2  10       15.94       24.28      2.65 o
 -18   2  10     1533.88     1566.11     21.86 o
 -16   2  10       19.30       26.86      3.71 o
 -14   2  10        1.26        1.14      1.93 o
 -12   2  10      155.32      140.63      4.19 o
 -10   2  10     1606.94     1549.28     26.41 o
  -8   2  10      104.11      118.88      3.94 o
  -6   2  10     1208.22     1153.72     18.60 o
  -4   2  10      103.08      114.83      4.26 o
  -2   2  10      153.14      147.18      4.81 o
   0   2  10        0.55       -1.43      1.69 o
   2   2  10       32.81       34.59      2.60 o
   4   2  10      135.40      130.63      4.41 o
   6   2  10      195.54      166.71      4.92 o
   8   2  10        0.99        1.47      3.11 o
  10   2  10       10.38       15.40      2.44 o
  12   2  10      104.55      106.92      5.16 o
  14   2  10       55.71       51.31      6.27 o
  16   2  10       18.75       17.65      5.73 o
  18   2  10        2.39        0.62      5.26 o
  20   2  10        2.10       -1.93      5.52 o
 -27   3  10       15.58       53.83      6.66 o
 -25   3  10       29.33       43.23      7.37 o
 -23   3  10        1.77        4.61      2.68 o
 -21   3  10       10.13       14.97      3.06 o
 -19   3  10       18.71       15.87      3.68 o
 -17   3  10      147.67      148.70      5.68 o
 -15   3  10        0.43        2.05      2.73 o
 -13   3  10      366.25      339.80      8.41 o
 -11   3  10       29.69       23.52      3.59 o
  -9   3  10       22.43       18.46      3.16 o
  -7   3  10        0.75       -1.48      1.87 o
  -5   3  10       15.83       12.46      2.43 o
  -3   3  10      149.39      154.21      5.47 o
  -1   3  10       89.55       72.52      4.26 o
   1   3  10        2.92        1.03      2.02 o
   3   3  10      366.28      306.09      7.75 o
   5   3  10      276.82      250.48      7.05 o
   7   3  10       38.91       29.00      3.12 o
   9   3  10        7.74        4.91      3.06 o
  11   3  10       12.67       13.39      3.31 o
  13   3  10        1.60        1.03      3.19 o
  15   3  10       15.86       26.08      7.24 o
  17   3  10        0.01       -5.78      5.78 o
 -22   4  10      162.30      177.23      9.32 o
 -20   4  10      189.08      189.35      9.62 o
 -18   4  10       23.05       27.79      5.00 o
 -16   4  10       72.44       63.32      6.73 o
 -14   4  10       33.89       35.89      5.25 o
 -12   4  10       11.77       17.35      4.65 o
 -10   4  10       23.22       20.18      5.41 o
  -8   4  10       34.05       31.79      5.16 o
  -6   4  10       29.71       18.37      4.57 o
  -4   4  10        0.76        2.40      3.90 o
  -2   4  10       18.27       14.02      3.70 o
   0   4  10       74.93       75.67      5.54 o
   2   4  10       36.78       34.62      4.37 o
   4   4  10        1.05        1.14      3.42 o
   6   4  10      144.87      129.70      8.92 o
   8   4  10       10.01        9.89      5.19 o
  10   4  10       67.87       46.90      6.62 o
  12   4  10       33.35       24.10      7.91 o
 -15   5  10       28.82       29.24      5.56 o
 -13   5  10        0.26       -4.86      6.53 o
 -11   5  10        3.26       -2.65      4.39 o
  -9   5  10       28.61       32.50      5.75 o
  -7   5  10        5.10       -4.23      4.23 o
  -5   5  10        6.98       -2.44      4.63 o
  -3   5  10        2.19        0.13     10.33 o
  -1   5  10       17.03       12.15      9.11 o
   1   5  10       28.57       33.94      9.63 o
   3   5  10       77.12       79.50     12.96 o
   5   5  10       10.10        2.16      5.23 o
 -29   1  11      246.51      277.90      6.88 o
 -27   1  11        7.31       14.47      3.61 o
 -25   1  11       46.48       45.55      2.86 o
 -23   1  11      390.50      349.94      7.01 o
 -21   1  11      238.12      237.97      5.64 o
 -19   1  11      627.06      530.46      9.27 o
 -17   1  11      419.67      395.92      7.62 o
 -15   1  11        0.01        0.65      1.66 o
 -13   1  11        0.11       -1.39      1.67 o
 -11   1  11        0.43       -2.57      2.61 o
  -9   1  11       15.44       19.90      2.33 o
  -7   1  11      493.90      486.26      8.99 o
  -5   1  11        2.01        6.47      2.10 o
  -3   1  11      666.39      626.49     13.35 o
  -1   1  11      407.13      398.48      8.36 o
   1   1  11      414.41      382.39      8.12 o
   3   1  11       68.27       76.01      3.76 o
   5   1  11      810.76      805.11     13.89 o
   7   1  11      223.28      229.71      6.24 o
   9   1  11      382.15      382.22      8.57 o
  11   1  11      121.38      125.21      5.90 o
  13   1  11       64.88       69.27      5.86 o
  15   1  11       49.78       42.69      7.03 o
  17   1  11      274.67      283.78     15.98 o
  19   1  11       47.38       51.23      8.17 o
 -28   2  11       24.55       13.80      5.78 o
 -26   2  11       83.24       88.66      6.04 o
 -24   2  11       82.50       86.18      5.71 o
 -22   2  11        3.60        3.38      2.46 o
 -20   2  11       63.37       66.94      4.73 o
 -18   2  11      437.89      406.16      9.08 o
 -16   2  11       38.44       37.40      4.91 o
 -14   2  11      222.13      206.39      6.23 o
 -12   2  11      232.68      219.86      6.52 o
 -10   2  11     1346.64     1302.94     19.38 o
  -8   2  11     4658.78     4560.82     89.33 o
  -6   2  11       78.19       82.99      4.19 o
  -4   2  11      938.58      880.66     15.07 o
  -2   2  11      141.06      138.05      4.98 o
   0   2  11      122.62      113.14      4.49 o
   2   2  11        0.06        0.39      2.37 o
   4   2  11        2.44        5.00      2.29 o
   6   2  11        8.12       -0.42      2.03 o
   8   2  11       53.25       62.91      3.95 o
  10   2  11      121.88      120.59      8.12 o
  12   2  11        0.82        0.72      2.93 o
  14   2  11       36.40       31.60      6.56 o
  16   2  11        2.38       -4.01      5.41 o
  18   2  11       63.33       57.22      8.85 o
 -25   3  11        1.79        2.97      4.84 o
 -23   3  11       65.62       72.23      6.31 o
 -21   3  11       61.90       77.34      6.76 o
 -19   3  11      596.31      566.51     14.07 o
 -17   3  11      106.14      105.82      6.57 o
 -15   3  11      245.80      255.06     10.71 o
 -13   3  11      248.79      262.53      8.51 o
 -11   3  11      234.89      244.53      8.07 o
  -9   3  11      150.86      149.42      6.40 o
  -7   3  11       39.08       39.60      3.86 o
  -5   3  11       30.09       31.42      3.10 o
  -3   3  11      130.11      121.05      5.04 o
  -1   3  11       18.20       23.40      2.95 o
   1   3  11      145.48      122.46      5.21 o
   3   3  11        5.18        4.13      2.63 o
   5   3  11      119.97      106.03      5.16 o
   7   3  11      227.83      238.27     10.93 o
   9   3  11       31.92       34.26      8.69 o
  11   3  11       16.96       13.59      6.46 o
  13   3  11       16.89       18.38      6.46 o
  15   3  11        0.14       -2.45      5.99 o
 -20   4  11      158.42      184.35      9.78 o
 -18   4  11        3.89        1.22      4.18 o
 -16   4  11      129.99      134.86      8.69 o
 -14   4  11        0.24       -2.13      5.00 o
 -12   4  11       16.30       11.26      4.53 o
 -10   4  11        1.20       -0.99      3.99 o
  -8   4  11       33.77       28.48      5.38 o
  -6   4  11        1.76        0.65      3.95 o
  -4   4  11       12.02       13.15      4.79 o
  -2   4  11        2.98        1.60      3.75 o
   0   4  11        5.91        7.31      3.47 o
   2   4  11        8.67        7.45      3.61 o
   4   4  11       42.12       30.72      5.38 o
   6   4  11      172.67      178.80     10.51 o
   8   4  11       55.59       40.59      6.13 o
  10   4  11        0.64       -4.43      5.36 o
 -11   5  11      151.82      187.62     11.16 o
  -9   5  11       45.74       51.63      7.10 o
  -7   5  11      134.94      171.74     10.69 o
  -5   5  11        2.82        0.46      6.61 o
  -3   5  11      142.87      167.76     11.12 o
  -1   5  11        1.94       -8.64      8.64 o
 -30   0  12       70.41      103.27      6.53 o
 -28   0  12      234.84      296.19     10.35 o
 -26   0  12        0.27        4.58      5.78 o
 -24   0  12        3.46       18.58     12.03 o
 -22   0  12        1.53        3.39      2.97 o
 -20   0  12      623.07      515.49     16.56 o
 -18   0  12      344.96      303.11     22.67 o
 -16   0  12      631.94      598.55     16.40 o
 -14   0  12        2.65       14.53      5.36 o
 -12   0  12      537.31      532.30     15.25 o
 -10   0  12      246.18      245.37     10.20 o
  -8   0  12       20.17       24.72      5.41 o
  -6   0  12      641.24      595.42     23.06 o
  -4   0  12        6.23        9.58      4.63 o
  -2   0  12        2.37        0.99      4.16 o
   0   0  12      357.56      352.32     11.27 o
   2   0  12       72.29       65.11      5.32 o
   4   0  12       43.20       32.47      4.40 o
   6   0  12       19.27       20.70      5.18 o
   8   0  12        0.62       -1.60      2.70 o
  10   0  12      201.59      218.10     11.51 o
  12   0  12        7.97        9.42      5.36 o
  14   0  12       35.89       38.99      7.08 o
  16   0  12      145.72      135.46     11.61 o
  18   0  12      110.24      105.37     10.78 o
 -29   1  12       92.51      126.57     10.41 o
 -27   1  12        1.49        7.68      2.57 o
 -25   1  12        0.23        4.60      1.87 o
 -23   1  12       29.54       36.20      2.79 o
 -21   1  12      441.30      402.25      8.47 o
 -19   1  12        9.70        9.71      2.06 o
 -17   1  12       33.39       27.56      2.57 o
 -15   1  12       29.14       30.34      3.54 o
 -13   1  12        1.63        3.06      2.08 o
 -11   1  12       97.29       83.38      4.31 o
  -9   1  12      564.05      524.89     11.48 o
  -7   1  12      189.95      181.60      6.40 o
  -5   1  12     1779.93     1710.86     30.44 o
  -3   1  12      235.71      229.47      6.24 o
  -1   1  12      194.41      187.68      5.54 o
   1   1  12        0.02        0.45      1.82 o
   3   1  12       60.17       63.60      3.71 o
   5   1  12       50.04       51.92      3.52 o
   7   1  12        0.07        0.73      1.97 o
   9   1  12        2.25        2.12      2.74 o
  11   1  12       22.34       19.40      3.53 o
  13   1  12       63.71       65.41      7.03 o
  15   1  12       72.36       62.42      9.32 o
  17   1  12        2.78        0.78      5.26 o
 -28   2  12       56.03       75.87     10.96 o
 -26   2  12        1.83        2.29      4.89 o
 -24   2  12        1.57        4.11      4.79 o
 -22   2  12       94.59       96.66      5.14 o
 -20   2  12        5.33        6.52      2.65 o
 -18   2  12       16.37       21.18      3.19 o
 -16   2  12      207.48      199.75      6.49 o
 -14   2  12       87.63       73.11      4.44 o
 -12   2  12       72.88       65.04      4.57 o
 -10   2  12       83.57       81.84      4.83 o
  -8   2  12       65.58       62.88      4.10 o
  -6   2  12       29.66       29.32      2.85 o
  -4   2  12      240.17      219.40      6.37 o
  -2   2  12       32.23       26.34      2.97 o
   0   2  12       59.73       50.58      3.64 o
   2   2  12       34.85       27.34      2.82 o
   4   2  12       98.83       71.58      4.20 o
   6   2  12       86.68       80.88      4.42 o
   8   2  12      359.19      332.89      9.37 o
  10   2  12       63.77       72.86      5.33 o
  12   2  12        6.01        3.43      5.88 o
  14   2  12        2.10       -5.31      5.31 o
  16   2  12       15.33       12.75      6.25 o
 -25   3  12        0.59        4.30      6.12 o
 -23   3  12       33.51       49.23      8.72 o
 -21   3  12      431.64      450.41     14.73 o
 -19   3  12       58.96       76.56     11.90 o
 -17   3  12     1085.35     1058.83     26.74 o
 -15   3  12       20.07       30.19      5.02 o
 -13   3  12      219.99      221.66     10.11 o
 -11   3  12        6.24        4.75      3.87 o
  -9   3  12        0.77        0.43      4.63 o
  -7   3  12      121.81      107.84      7.82 o
  -5   3  12      106.29      106.56      7.68 o
  -3   3  12       25.15       21.89      3.52 o
  -1   3  12      188.92      188.49      7.79 o
   1   3  12       39.45       46.42      4.44 o
   3   3  12        7.02        1.45      3.23 o
   5   3  12        4.11       -0.92      3.06 o
   7   3  12       12.32       25.04      7.91 o
   9   3  12        0.91        2.47      5.65 o
  11   3  12        0.00       -3.12      5.00 o
  13   3  12        2.65       -4.11      5.52 o
 -18   4  12       26.08       34.49      5.67 o
 -16   4  12       49.79       51.78      6.19 o
 -14   4  12      169.23      173.59      9.72 o
 -12   4  12      111.02      127.40     11.14 o
 -10   4  12       16.02       22.72      5.28 o
  -8   4  12        0.09        2.34      4.13 o
  -6   4  12       32.14       31.53      5.69 o
  -4   4  12       97.65      118.81      9.01 o
  -2   4  12       50.58       52.11      6.68 o
   0   4  12        0.04        0.45      4.24 o
   2   4  12        2.85        3.16      7.68 o
   4   4  12        0.18       -3.22      7.31 o
   6   4  12      121.79      139.17     16.58 o
 -27   1  13      297.72      329.75     12.95 o
 -25   1  13      153.67      155.13      7.81 o
 -23   1  13       25.75       27.88      3.35 o
 -21   1  13       31.49       24.61      3.32 o
 -19   1  13        0.27        1.23      2.15 o
 -17   1  13      106.84       97.02      5.03 o
 -15   1  13        0.62        0.59      2.17 o
 -13   1  13        4.02        0.67      2.18 o
 -11   1  13       24.79       21.75      3.04 o
  -9   1  13      567.81      546.03     12.43 o
  -7   1  13     1440.33     1438.35     24.01 o
  -5   1  13       75.24       86.44      4.45 o
  -3   1  13      838.90      879.11     15.26 o
  -1   1  13      280.57      296.58      7.45 o
   1   1  13      180.73      187.74      5.87 o
   3   1  13        2.36        1.63      2.05 o
   5   1  13       38.15       40.98      3.28 o
   7   1  13       46.49       43.73      3.52 o
   9   1  13       33.12       28.36      3.61 o
  11   1  13       21.10       19.01      7.13 o
  13   1  13        1.00       -1.35      5.31 o
  15   1  13       41.88       30.14      7.39 o
 -26   2  13       17.40       42.88     11.56 o
 -24   2  13       20.55       20.70      6.07 o
 -22   2  13        5.25        6.71      3.32 o
 -20   2  13       16.83       21.34      4.61 o
 -18   2  13       13.90       17.90      3.88 o
 -16   2  13      132.68      131.02      7.60 o
 -14   2  13      108.75      114.77      7.28 o
 -12   2  13       18.16       18.50      4.97 o
 -10   2  13      142.93      148.58      7.95 o
  -8   2  13       55.72       56.25      5.93 o
  -6   2  13      162.61      141.00      6.28 o
  -4   2  13       15.27       12.69      3.07 o
  -2   2  13        4.74        3.82      2.73 o
   0   2  13       85.94       88.76      5.85 o
   2   2  13       96.10       88.47      5.43 o
   4   2  13       47.15       48.65      4.54 o
   6   2  13       11.78       15.75      3.38 o
   8   2  13       44.10       63.16     12.47 o
  10   2  13       82.68       79.39      9.53 o
  12   2  13       14.07        4.01      6.30 o
 -23   3  13        5.27        3.65     10.96 o
 -21   3  13       15.74       32.38      5.00 o
 -19   3  13       47.76       71.04      6.99 o
 -17   3  13      262.58      262.05     11.55 o
 -15   3  13       54.49       45.41      5.69 o
 -13   3  13       11.92       11.78      4.35 o
 -11   3  13        4.42        7.92      4.11 o
  -9   3  13       26.30       25.39      4.97 o
  -7   3  13      107.39      129.33      8.98 o
  -5   3  13       28.02       32.79      5.39 o
  -3   3  13        7.46        4.49      4.10 o
  -1   3  13       16.80       18.78      3.70 o
   1   3  13        0.40       -0.05      4.32 o
   3   3  13        0.14       -1.60      3.04 o
   5   3  13       26.58       18.72     11.87 o
   7   3  13       19.77       24.47      6.22 o
   9   3  13       19.45       10.67      6.25 o
 -16   4  13        4.01        7.43      4.66 o
 -14   4  13      202.45      200.22     10.90 o
 -12   4  13        3.18        5.01      4.53 o
 -10   4  13      111.77      126.49      9.35 o
  -8   4  13        1.95        1.87      4.62 o
  -6   4  13      126.55      170.56     10.48 o
  -4   4  13        7.41        9.50      4.88 o
  -2   4  13       13.72       27.36      5.71 o
   0   4  13        1.21       -1.67      3.85 o
   2   4  13       12.65       24.05      8.33 o
 -26   0  14        0.13        0.36      4.01 o
 -24   0  14       26.93       17.60      5.10 o
 -22   0  14        8.76       19.84      5.26 o
 -20   0  14      852.87      779.35     28.79 o
 -18   0  14       24.13       18.38      5.15 o
 -16   0  14      361.32      338.55     16.61 o
 -14   0  14       18.24       18.69      5.05 o
 -12   0  14       77.58       56.23      7.08 o
 -10   0  14       30.66       23.74      5.62 o
  -8   0  14      456.40      453.56     20.46 o
  -6   0  14      652.15      662.06     26.55 o
  -4   0  14     3476.55     3350.75     98.60 o
  -2   0  14      469.43      488.38     21.81 o
   0   0  14      665.32      704.54     28.11 o
   2   0  14       13.40       13.12      5.47 o
   4   0  14        6.66       11.28      3.53 o
   6   0  14       10.95       13.34      6.85 o
   8   0  14      174.94      191.20      9.05 o
  10   0  14        9.30        9.01      5.78 o
  12   0  14       94.23       94.23     10.46 o
 -25   1  14        1.57        6.87      3.26 o
 -23   1  14        2.06        4.71      2.92 o
 -21   1  14        5.32        6.41      3.28 o
 -19   1  14        0.63        0.17      2.94 o
 -17   1  14       34.45       28.75      4.14 o
 -15   1  14      208.72      205.70      9.01 o
 -13   1  14        9.07       13.19      3.34 o
 -11   1  14      138.11      137.32      7.51 o
  -9   1  14      148.57      140.54      7.92 o
  -7   1  14      312.31      311.34      9.16 o
  -5   1  14       39.22       41.62      4.78 o
  -3   1  14        0.75        0.18      3.17 o
  -1   1  14        3.20        2.38      2.68 o
   1   1  14      250.17      246.50      8.39 o
   3   1  14        1.46        1.69      2.72 o
   5   1  14       64.94       64.11      6.53 o
   7   1  14       12.80       12.01      3.93 o
   9   1  14       53.39       48.52      7.86 o
  11   1  14        9.55        7.39      6.09 o
  13   1  14       11.62        6.25      5.57 o
 -24   2  14       10.19        9.30      4.43 o
 -22   2  14       20.69       21.46      4.02 o
 -20   2  14       51.32       58.68      5.77 o
 -18   2  14       71.93       74.55      6.64 o
 -16   2  14      145.00      159.66      8.52 o
 -14   2  14        2.90        3.27      3.42 o
 -12   2  14        2.66        4.53      3.35 o
 -10   2  14      138.50      139.69      8.32 o
  -8   2  14       93.98      103.96     10.88 o
  -6   2  14      114.51      118.54      8.04 o
  -4   2  14        0.79       -1.69      2.80 o
  -2   2  14        0.06        0.61      3.52 o
   0   2  14       11.61       15.13      3.98 o
   2   2  14        0.00        2.66      2.83 o
   4   2  14       66.27       62.90      6.40 o
   6   2  14       30.48       30.64     11.09 o
   8   2  14      166.80      168.62     17.05 o
  10   2  14        1.32       -4.43      5.21 o
 -19   3  14      219.81      242.49     11.12 o
 -17   3  14       71.05       99.42      8.12 o
 -15   3  14       89.77       98.02     11.82 o
 -13   3  14        4.82        8.12      4.31 o
 -11   3  14       86.47      100.95      8.04 o
  -9   3  14       23.28       19.17      4.68 o
  -7   3  14       21.55       16.22      4.62 o
  -5   3  14       90.42       83.94      8.62 o
  -3   3  14        5.72       16.94      4.84 o
  -1   3  14        4.81        0.34      5.34 o
   1   3  14        2.15        4.37      3.53 o
   3   3  14        6.95        7.15     10.41 o
   5   3  14        0.34        1.10     12.75 o
  -8   4  14      271.55      351.87     21.89 o
  -6   4  14        6.32       10.51      6.04 o
 -23   1  15       86.40      100.15      6.81 o
 -21   1  15        1.95        4.52      3.28 o
 -19   1  15       11.27       10.61      3.51 o
 -17   1  15      308.43      290.95     11.28 o
 -15   1  15        4.16        9.21      3.46 o
 -13   1  15      143.71      145.87      8.07 o
 -11   1  15        1.98        4.77      3.22 o
  -9   1  15        9.65       12.90      3.76 o
  -7   1  15        2.02        0.96      3.57 o
  -5   1  15      318.24      286.02      9.13 o
  -3   1  15       15.99       16.78      3.27 o
  -1   1  15       72.00       79.77      5.35 o
   1   1  15        0.00        1.44      2.81 o
   3   1  15        1.79        1.61      2.82 o
   5   1  15       63.68       76.36      7.86 o
   7   1  15        3.25        3.33      3.84 o
   9   1  15        3.23       -1.46      5.83 o
 -22   2  15       24.62       30.35      5.93 o
 -20   2  15        6.63       18.74      4.05 o
 -18   2  15      126.73      141.96      8.27 o
 -16   2  15       29.95       29.95      4.75 o
 -14   2  15        1.28        2.55      3.55 o
 -12   2  15       17.39       23.79      4.71 o
 -10   2  15        0.35        2.51      3.93 o
  -8   2  15        1.83        1.99      3.79 o
  -6   2  15       36.91       37.00      7.78 o
  -4   2  15      239.23      233.34     11.06 o
  -2   2  15        9.60        7.81      4.01 o
   0   2  15       15.90       15.73      3.72 o
   2   2  15       30.43       33.91      4.06 o
   4   2  15        4.73        1.18     10.20 o
   6   2  15        5.76        8.69      8.02 o
 -15   3  15       99.56      121.26     12.42 o
 -13   3  15       32.12       35.12      5.72 o
 -11   3  15       43.89       43.10      7.08 o
  -9   3  15        1.76        2.16      7.42 o
  -7   3  15       70.74       91.73      8.27 o
  -5   3  15      321.60      361.28     14.56 o
  -3   3  15        0.60        7.66      8.69 o
  -1   3  15      114.05      150.86      9.73 o
   1   3  15        8.78       -0.21      5.52 o
 -22   0  16       46.22       50.76      8.17 o
 -20   0  16        5.04        4.16      4.58 o
 -18   0  16       60.55       53.10      8.28 o
 -16   0  16       29.77       29.00      6.61 o
 -14   0  16        0.96        5.21      4.53 o
 -12   0  16       13.42       21.14      5.78 o
 -10   0  16      135.83      140.30     11.77 o
  -8   0  16       43.81       45.40      7.18 o
  -6   0  16      769.80      751.08     30.25 o
  -4   0  16      200.04      228.18     15.51 o
  -2   0  16      274.43      282.85     17.18 o
   0   0  16      157.87      179.40     13.95 o
   2   0  16      220.71      272.02     16.97 o
   4   0  16        3.81        7.34      5.73 o
 -21   1  16        0.50        4.02      3.64 o
 -19   1  16       17.00       13.32      4.66 o
 -17   1  16       43.82       52.62      5.61 o
 -15   1  16        1.80        3.51      3.35 o
 -13   1  16        1.12        3.09      3.27 o
 -11   1  16       14.59       19.97      5.31 o
  -9   1  16       68.80       75.04      6.83 o
  -7   1  16       93.84      107.30      7.55 o
  -5   1  16        1.75        7.01      4.48 o
  -3   1  16      260.16      267.07     13.02 o
  -1   1  16       47.43       53.07      5.13 o
   1   1  16       46.14       56.28      8.72 o
   3   1  16       14.12       18.44      3.61 o
   5   1  16       23.16       28.46      8.51 o
 -18   2  16       99.62      121.56      8.01 o
 -16   2  16       39.83       47.28      7.50 o
 -14   2  16      168.38      188.43     11.06 o
 -12   2  16        0.10        3.77      3.84 o
 -10   2  16        0.00        2.57      6.07 o
  -8   2  16        5.41        1.42      7.05 o
  -6   2  16        2.07        2.93      4.12 o
  -4   2  16       13.98       15.59      4.81 o
  -2   2  16        0.65       -0.09      4.01 o
   0   2  16       34.92       51.41      7.52 o
   2   2  16        1.89        6.33      3.96 o
 -15   1  17       36.62       38.23      5.21 o
 -13   1  17        9.40       14.52      4.16 o
 -11   1  17        8.65        6.80      3.61 o
  -9   1  17       20.91       27.58      4.85 o
  -7   1  17       23.99       24.78      7.00 o
  -5   1  17        4.26        6.20      4.07 o
  -3   1  17      461.71      484.94     17.02 o
  -1   1  17      137.49      147.12      9.32 o
 
